# Supplementary material for: Ethyl 3,7-dichloro­quinoline-8-carboxyl­ate
Source: Acta Crystallogr Sect E Struct Rep Online. 2008 Oct 31;64(Pt 11):o2241. doi: 10.1107/S1600536808034995 (PMC2959780; doi:10.1107/S1600536808034995)
Supplement: Supplementary file 1 [file e-64-o2241-sup1.cif]

##############################################################################
###                                                                        ###
###        Electronic paper (Acta Crystallographica Section E)             ###
###                                                                        ###
##############################################################################
#                                                                            #
# This CIF contains the data in a paper accepted for publication in Acta     #
# Crystallographica Section E. It conforms to the requirements of Notes      #
# for Authors for Section E, and has been peer reviewed under the auspices   #
# of the IUCr Commission on Journals.                                        #
#                                                                            #
# Full details of the Crystallographic Information File format               #
# are given in the paper "The Crystallographic Information File (CIF):       #
# a New Standard Archive File for Crystallography" by S. R. Hall, F. H.      #
# Allen and I. D. Brown [Acta Cryst. (1991), A47, 655-685].                  #
#                                                                            #
# The current version of the core CIF dictionary is obtainable from          #
# ftp://ftp.iucr.org/pub/cif_core.dic. The current version number is 2.4.    #
#                                                                            #
# Software is freely available for graphical display of the structure(s) in  #
# this CIF.  For information consult the CIF home page http://www.iucr.org/  #
# cif/home.html                                                              #
#                                                                            #
# This file may be used for bona fide research purposes within the           #
# scientific community so long as proper attribution is given to the journal # 
# article from which it was obtained.                                        #
#                                                                            #
##############################################################################
                                             
data_I
_audit_creation_method     SHELXL-97
_chemical_name_systematic
;
Ethyl 3,7-dichloroquinoline-8-carboxylate
;
_chemical_name_common     'ethyl 3,7-dichloroquinoline-8-carboxylate'
_chemical_formula_moiety     'C12 H9 Cl2 N O2'
_chemical_formula_sum     'C12 H9 Cl2 N O2'
_chemical_formula_iupac     'C12 H9 Cl2 N O2'
_chemical_formula_weight     270.10
_chemical_melting_point     'not measured'
_symmetry_cell_setting     'tetragonal'
_symmetry_space_group_name_H-M     'I 41/a'
_symmetry_space_group_name_Hall     '-I_4ad'
loop_
    _symmetry_equiv_pos_as_xyz
    'x, y, z'
    '-x+1/2, -y, z+1/2'
    '-y+3/4, x+1/4, z+1/4'
    'y+3/4, -x+3/4, z+3/4'
    'x+1/2, y+1/2, z+1/2'
    '-x+1, -y+1/2, z+1'
    '-y+5/4, x+3/4, z+3/4'
    'y+5/4, -x+5/4, z+5/4'
    '-x, -y, -z'
    'x-1/2, y, -z-1/2'
    'y-3/4, -x-1/4, -z-1/4'
    '-y-3/4, x-3/4, -z-3/4'
    '-x+1/2, -y+1/2, -z+1/2'
    'x, y+1/2, -z'
    'y-1/4, -x+1/4, -z+1/4'
    '-y-1/4, x-1/4, -z-1/4'
_cell_length_a     25.4806(3)
_cell_length_b     25.4806(3)
_cell_length_c     7.3497(2)
_cell_angle_alpha     90.00
_cell_angle_beta     90.00
_cell_angle_gamma     90.00
_cell_volume     4771.87(15)
_cell_formula_units_Z     16
_cell_measurement_reflns_used     2208
_cell_measurement_theta_min     1.6
_cell_measurement_theta_max     25.989
_cell_measurement_temperature     296(2)
_exptl_crystal_description     'needle'
_exptl_crystal_colour     'colorless'
_exptl_crystal_size_max     0.10
_exptl_crystal_size_mid     0.08
_exptl_crystal_size_min     0.06
_exptl_crystal_density_diffrn     1.504
_exptl_crystal_density_meas     ?
_exptl_crystal_density_method     'not measured'
_exptl_crystal_F_000     2208
_exptl_absorpt_coefficient_mu     0.531
_exptl_absorpt_correction_type     multi-scan
_exptl_absorpt_process_details     '(SADABS; Bruker, 1999)'
_exptl_absorpt_correction_T_min     0.950
_exptl_absorpt_correction_T_max     0.969
_exptl_special_details
;
;
_diffrn_ambient_temperature     296(2)
_diffrn_radiation_type     MoK\a
_diffrn_radiation_wavelength     0.71073
_diffrn_radiation_source     'fine-focus sealed tube'
_diffrn_radiation_monochromator     graphite
_diffrn_measurement_device_type     'Bruker SMART APEX2'
_diffrn_measurement_method     '\f and \w'
_diffrn_detector_area_resol_mean     10.0
_diffrn_reflns_number     19332
_diffrn_reflns_av_R_equivalents     0.0452
_diffrn_reflns_av_sigmaI/netI     0.0303
_diffrn_reflns_theta_min     1.60
_diffrn_reflns_theta_max     27.50
_diffrn_reflns_theta_full     27.50
_diffrn_measured_fraction_theta_max     1.000
_diffrn_measured_fraction_theta_full     1.000
_diffrn_reflns_limit_h_min     -32
_diffrn_reflns_limit_h_max     33
_diffrn_reflns_limit_k_min     -33
_diffrn_reflns_limit_k_max     32
_diffrn_reflns_limit_l_min     -9
_diffrn_reflns_limit_l_max     9
_diffrn_standards_number     .
_diffrn_standards_interval_count     .
_diffrn_standards_interval_time     .
_diffrn_standards_decay_%     .
_refine_special_details
;
 Refinement of F^2^ against ALL reflections.  The weighted R-factor wR and
 goodness of fit S are based on F^2^, conventional R-factors R are based
 on F, with F set to zero for negative F^2^. The threshold expression of
 F^2^ > 2sigma(F^2^) is used only for calculating R-factors(gt) etc. and is
 not relevant to the choice of reflections for refinement.  R-factors based
 on F^2^ are statistically about twice as large as those based on F, and R-
 factors based on ALL data will be even larger.
;
_reflns_number_total     2750
_reflns_number_gt     1625
_reflns_threshold_expression     I>2\s(I)
_refine_ls_structure_factor_coef     Fsqd
_refine_ls_matrix_type     full
_refine_ls_R_factor_all     0.0836
_refine_ls_R_factor_gt     0.0429
_refine_ls_wR_factor_gt     0.1003
_refine_ls_wR_factor_ref     0.1169
_refine_ls_goodness_of_fit_ref     1.055
_refine_ls_restrained_S_all     1.055
_refine_ls_number_reflns     2750
_refine_ls_number_parameters     155
_refine_ls_number_restraints     0
_refine_ls_hydrogen_treatment     constr
_refine_ls_weighting_scheme     calc
_refine_ls_weighting_details
         'calc w=1/[\s^2^(Fo^2^)+(0.0469P)^2^+1.2301P] where P=(Fo^2^+2Fc^2^)/3'
_atom_sites_solution_hydrogens     geom
_atom_sites_solution_primary     direct
_atom_sites_solution_secondary     difmap
_refine_ls_shift/su_max     ?
_refine_ls_shift/su_max_lt     0.001
_refine_ls_shift/su_mean     0.000
_refine_diff_density_max     0.196
_refine_diff_density_min     -0.249
_refine_ls_extinction_method     none
_refine_ls_extinction_coef     ?
_refine_ls_abs_structure_details     ?
loop_
    _atom_type_symbol
    _atom_type_description
    _atom_type_scat_dispersion_real
    _atom_type_scat_dispersion_imag
    _atom_type_scat_source
    'C' 'C' 0.0033 0.0016
                         'International Tables Vol C Tables 4.2.6.8 and 6.1.1.4'
    'H' 'H' 0.0000 0.0000
                         'International Tables Vol C Tables 4.2.6.8 and 6.1.1.4'
    'N' 'N' 0.0061 0.0033
                         'International Tables Vol C Tables 4.2.6.8 and 6.1.1.4'
    'O' 'O' 0.0106 0.0060
                         'International Tables Vol C Tables 4.2.6.8 and 6.1.1.4'
    'Cl' 'Cl' 0.1484 0.1585
                         'International Tables Vol C Tables 4.2.6.8 and 6.1.1.4'
_computing_data_collection     'APEX2 (Bruker, 2004)'
_computing_cell_refinement     'SAINT (Bruker, 2004)'
_computing_data_reduction     'SAINT (Bruker, 2004)'
_computing_structure_solution     'SHELXS97 (Sheldrick, 2008)'
_computing_structure_refinement     'SHELXS97 (Sheldrick, 2008)'
_computing_molecular_graphics     'ORTEP-3 for Windows (Farrugia, 1997)'
_computing_publication_material
                            'SHELXL97 (Sheldrick, 2008) and PLATON (Spek, 2003)'
loop_
    _atom_site_type_symbol
    _atom_site_label
    _atom_site_fract_x
    _atom_site_fract_y
    _atom_site_fract_z
    _atom_site_U_iso_or_equiv
    _atom_site_adp_type
    _atom_site_calc_flag
    _atom_site_refinement_flags
    _atom_site_occupancy
    _atom_site_disorder_assembly
    _atom_site_disorder_group
    Cl Cl1 0.65771(2) 0.53635(3) 0.60570(9) 0.0725(2) Uani d . 1 . .
    Cl Cl2 0.34654(3) 0.47136(3) 0.89519(10) 0.0809(3) Uani d . 1 . .
    O O1 0.57642(7) 0.63042(6) 0.8389(2) 0.0714(5) Uani d . 1 . .
    O O2 0.55721(6) 0.62556(5) 0.5418(2) 0.0560(4) Uani d . 1 . .
    N N1 0.46789(7) 0.56227(7) 0.7898(3) 0.0535(5) Uani d . 1 . .
    C C1 0.55677(8) 0.54727(8) 0.7053(3) 0.0479(5) Uani d . 1 . .
    C C2 0.59627(8) 0.51296(8) 0.6642(3) 0.0511(5) Uani d . 1 . .
    C C3 0.58827(9) 0.45826(9) 0.6676(3) 0.0582(6) Uani d . 1 . .
    H H3 0.6157 0.4356 0.6390 0.070 Uiso calc R 1 . .
    C C4 0.54076(9) 0.43888(9) 0.7125(3) 0.0594(6) Uani d . 1 . .
    H H4 0.5358 0.4027 0.7144 0.071 Uiso calc R 1 . .
    C C5 0.44775(9) 0.45445(8) 0.8039(3) 0.0574(6) Uani d . 1 . .
    H H5 0.4405 0.4187 0.8107 0.069 Uiso calc R 1 . .
    C C6 0.40972(9) 0.49023(9) 0.8394(3) 0.0555(6) Uani d . 1 . .
    C C7 0.42156(9) 0.54368(9) 0.8316(3) 0.0577(6) Uani d . 1 . .
    H H7 0.3949 0.5675 0.8577 0.069 Uiso calc R 1 . .
    C C8 0.50652(8) 0.52712(8) 0.7514(3) 0.0458(5) Uani d . 1 . .
    C C9 0.49847(8) 0.47219(8) 0.7565(3) 0.0492(5) Uani d . 1 . .
    C C10 0.56464(8) 0.60545(8) 0.7069(3) 0.0505(5) Uani d . 1 . .
    C C11 0.56478(9) 0.68194(8) 0.5254(3) 0.0609(6) Uani d . 1 . .
    H H11A 0.5999 0.6915 0.5639 0.073 Uiso calc R 1 . .
    H H11B 0.5398 0.7004 0.6015 0.073 Uiso calc R 1 . .
    C C12 0.55684(13) 0.69615(10) 0.3318(4) 0.0967(10) Uani d . 1 . .
    H H12A 0.5809 0.6766 0.2574 0.145 Uiso calc R 1 . .
    H H12B 0.5630 0.7330 0.3160 0.145 Uiso calc R 1 . .
    H H12C 0.5215 0.6880 0.2967 0.145 Uiso calc R 1 . .
loop_
    _atom_site_aniso_label
    _atom_site_aniso_U_11
    _atom_site_aniso_U_22
    _atom_site_aniso_U_33
    _atom_site_aniso_U_12
    _atom_site_aniso_U_13
    _atom_site_aniso_U_23
    Cl1 0.0602(4) 0.0814(5) 0.0760(5) 0.0005(3) 0.0113(3) -0.0024(3)
    Cl2 0.0661(4) 0.1000(5) 0.0765(5) -0.0247(4) -0.0006(3) 0.0114(4)
    O1 0.0916(13) 0.0584(10) 0.0642(12) -0.0132(9) -0.0061(9) -0.0109(8)
    O2 0.0650(10) 0.0406(8) 0.0624(11) -0.0065(7) -0.0037(8) 0.0032(7)
    N1 0.0524(11) 0.0480(10) 0.0601(12) 0.0009(9) -0.0024(9) 0.0023(8)
    C1 0.0560(13) 0.0447(12) 0.0430(13) -0.0014(10) -0.0049(10) 0.0001(9)
    C2 0.0580(13) 0.0529(13) 0.0424(12) 0.0009(10) -0.0021(10) -0.0015(10)
    C3 0.0704(16) 0.0530(14) 0.0511(14) 0.0128(11) -0.0018(11) -0.0042(10)
    C4 0.0804(17) 0.0423(12) 0.0555(15) 0.0022(12) -0.0030(12) -0.0035(10)
    C5 0.0778(17) 0.0462(12) 0.0483(14) -0.0158(12) -0.0057(11) 0.0036(10)
    C6 0.0584(14) 0.0637(15) 0.0445(13) -0.0129(11) -0.0065(10) 0.0043(10)
    C7 0.0557(14) 0.0595(14) 0.0578(15) 0.0034(11) -0.0035(11) 0.0037(11)
    C8 0.0567(13) 0.0418(12) 0.0389(12) 0.0007(10) -0.0072(9) 0.0002(9)
    C9 0.0667(15) 0.0412(12) 0.0397(13) -0.0033(10) -0.0077(10) 0.0014(9)
    C10 0.0456(12) 0.0497(13) 0.0562(15) -0.0038(10) 0.0016(10) -0.0020(11)
    C11 0.0583(14) 0.0392(12) 0.0851(18) -0.0080(10) 0.0071(12) 0.0011(11)
    C12 0.139(3) 0.0547(16) 0.097(2) -0.0178(17) -0.0243(19) 0.0215(15)
_geom_special_details
;
 All esds (except the esd in the dihedral angle between two l.s. planes)
 are estimated using the full covariance matrix.  The cell esds are taken
 into account individually in the estimation of esds in distances, angles
 and torsion angles; correlations between esds in cell parameters are only
 used when they are defined by crystal symmetry.  An approximate (isotropic)
 treatment of cell esds is used for estimating esds involving l.s. planes.
;
loop_
    _geom_bond_atom_site_label_1
    _geom_bond_atom_site_label_2
    _geom_bond_site_symmetry_2
    _geom_bond_distance
    _geom_bond_publ_flag
    Cl1 C2 . 1.729(2) ?
    Cl2 C6 . 1.730(2) ?
    O1 C10 . 1.198(2) ?
    O2 C10 . 1.331(2) ?
    O2 C11 . 1.454(2) ?
    N1 C7 . 1.309(3) ?
    N1 C8 . 1.360(2) ?
    C1 C2 . 1.367(3) ?
    C1 C8 . 1.420(3) ?
    C1 C10 . 1.496(3) ?
    C2 C3 . 1.409(3) ?
    C3 C4 . 1.348(3) ?
    C3 H3 . 0.9300 ?
    C4 C9 . 1.409(3) ?
    C4 H4 . 0.9300 ?
    C5 C6 . 1.356(3) ?
    C5 C9 . 1.413(3) ?
    C5 H5 . 0.9300 ?
    C6 C7 . 1.396(3) ?
    C7 H7 . 0.9300 ?
    C8 C9 . 1.415(3) ?
    C11 C12 . 1.482(3) ?
    C11 H11A . 0.9700 ?
    C11 H11B . 0.9700 ?
    C12 H12A . 0.9600 ?
    C12 H12B . 0.9600 ?
    C12 H12C . 0.9600 ?
loop_
    _geom_angle_atom_site_label_1
    _geom_angle_atom_site_label_2
    _geom_angle_atom_site_label_3
    _geom_angle_site_symmetry_1
    _geom_angle_site_symmetry_3
    _geom_angle
    _geom_angle_publ_flag
    C10 O2 C11 . . 115.91(17) ?
    C7 N1 C8 . . 117.60(18) ?
    C2 C1 C8 . . 119.03(18) ?
    C2 C1 C10 . . 122.47(18) ?
    C8 C1 C10 . . 118.49(18) ?
    C1 C2 C3 . . 121.5(2) ?
    C1 C2 Cl1 . . 120.06(16) ?
    C3 C2 Cl1 . . 118.45(17) ?
    C4 C3 C2 . . 119.8(2) ?
    C4 C3 H3 . . 120.1 ?
    C2 C3 H3 . . 120.1 ?
    C3 C4 C9 . . 121.5(2) ?
    C3 C4 H4 . . 119.3 ?
    C9 C4 H4 . . 119.3 ?
    C6 C5 C9 . . 119.07(19) ?
    C6 C5 H5 . . 120.5 ?
    C9 C5 H5 . . 120.5 ?
    C5 C6 C7 . . 119.6(2) ?
    C5 C6 Cl2 . . 121.59(18) ?
    C7 C6 Cl2 . . 118.82(19) ?
    N1 C7 C6 . . 123.9(2) ?
    N1 C7 H7 . . 118.1 ?
    C6 C7 H7 . . 118.1 ?
    N1 C8 C9 . . 122.72(19) ?
    N1 C8 C1 . . 117.63(17) ?
    C9 C8 C1 . . 119.65(19) ?
    C4 C9 C5 . . 124.3(2) ?
    C4 C9 C8 . . 118.6(2) ?
    C5 C9 C8 . . 117.1(2) ?
    O1 C10 O2 . . 124.7(2) ?
    O1 C10 C1 . . 124.5(2) ?
    O2 C10 C1 . . 110.81(18) ?
    O2 C11 C12 . . 107.63(19) ?
    O2 C11 H11A . . 110.2 ?
    C12 C11 H11A . . 110.2 ?
    O2 C11 H11B . . 110.2 ?
    C12 C11 H11B . . 110.2 ?
    H11A C11 H11B . . 108.5 ?
    C11 C12 H12A . . 109.5 ?
    C11 C12 H12B . . 109.5 ?
    H12A C12 H12B . . 109.5 ?
    C11 C12 H12C . . 109.5 ?
    H12A C12 H12C . . 109.5 ?
    H12B C12 H12C . . 109.5 ?
loop_
    _geom_hbond_atom_site_label_D
    _geom_hbond_atom_site_label_H
    _geom_hbond_atom_site_label_A
    _geom_hbond_site_symmetry_A
    _geom_hbond_distance_DH
    _geom_hbond_distance_HA
    _geom_hbond_distance_DA
    _geom_hbond_angle_DHA
    C11 H11A N1 12_767 0.97 2.46 3.299(3) 144.9
data_global
_journal_date_recd_electronic     2008-10-08
_journal_date_accepted     2008-10-28
_journal_name_full     'Acta Crystallographica, Section E'
_journal_year     2008
_journal_volume     64
_journal_issue     11
_journal_page_first     o2241
_journal_page_last     o2241
_journal_paper_category     QO
_journal_coeditor_code     LX2075
_publ_contact_author_name     'Li-Tao An'
_publ_contact_author_address
;
Jiangsu Key Laboratory for Chemistry of Low-dimensional Material,
Department of Chemistry, Huaiyin Teachers College, Huaian 223300, Jiangsu
Province, China
;
_publ_contact_author_email     annleet@126.com
_publ_contact_author_fax           .86517E-303
_publ_contact_author_phone     086517-3525100-7
_publ_section_title
;
Ethyl 3,7-dichloroquinoline-8-carboxylate
;
loop_
    _publ_author_name
    _publ_author_footnote
    _publ_author_address
    'Zhu, Fengxia' .
;
Jiangsu Key Laboratory for the Chemistry of Low-dimensional Materials,
Department of Chemistry,
Huaiyin Teachers College, Huaian 223300, Jiangsu Province
People's Republic of China
;
    'An, Li-Tao' .
;
Jiangsu Key Laboratory for the Chemistry of Low-dimensional Materials,
Department of Chemistry,
Huaiyin Teachers College, Huaian 223300, Jiangsu Province
People's Republic of China
;
    'Xia, Min' .
;
Jiangsu Key Laboratory for the Chemistry of Low-dimensional Materials,
Department of Chemistry,
Huaiyin Teachers College, Huaian 223300, Jiangsu Province
People's Republic of China
;
    'Zhou, Jian-Feng' .
;
Jiangsu Key Laboratory for the Chemistry of Low-dimensional Materials,
Department of Chemistry,
Huaiyin Teachers College, Huaian 223300, Jiangsu Province
People's Republic of China
;
