# Supplementary material for: Ethyl 3,7-dichloro­quinoline-8-carboxyl­ate
Source: Acta Crystallogr Sect E Struct Rep Online. 2008 Oct 31;64(Pt 11):o2241. doi: 10.1107/S1600536808034995 (PMC2959780; doi:10.1107/S1600536808034995)
Supplement: Supplementary file 2 [file e-64-o2241-Isup2.hkl]

# 
# h,k,l, Fc-squared, Fo-squared, sigma(Fo-squared) and status flag 
# 
data_I
_shelx_title ' 1 IN I4(1)/A' 
_shelx_refln_list_code          4 
_shelx_F_calc_maximum      562.16 
_exptl_crystal_F_000      2208.00 
_reflns_d_resolution_high  0.7697 
 
loop_ 
 _symmetry_equiv_pos_as_xyz 
 'x, y, z' 
 '-x+1/2, -y, z+1/2' 
 '-y+3/4, x+1/4, z+1/4' 
 'y+3/4, -x+3/4, z+3/4' 
 'x+1/2, y+1/2, z+1/2' 
 '-x+1, -y+1/2, z+1' 
 '-y+5/4, x+3/4, z+3/4' 
 'y+5/4, -x+5/4, z+5/4' 
 '-x, -y, -z' 
 'x-1/2, y, -z-1/2' 
 'y-3/4, -x-1/4, -z-1/4' 
 '-y-3/4, x-3/4, -z-3/4' 
 '-x+1/2, -y+1/2, -z+1/2' 
 'x, y+1/2, -z' 
 'y-1/4, -x+1/4, -z+1/4' 
 '-y-1/4, x-1/4, -z-1/4' 
 
_cell_length_a    25.4806 
_cell_length_b    25.4806 
_cell_length_c     7.3497 
_cell_angle_alpha  90.000 
_cell_angle_beta   90.000 
_cell_angle_gamma  90.000 
 
_shelx_F_squared_multiplier     1.000 
 
loop_ 
 _refln_index_h 
 _refln_index_k 
 _refln_index_l 
 _refln_F_squared_calc 
 _refln_F_squared_meas 
 _refln_F_squared_sigma 
 _refln_observed_status 
   0   2   0    14600.56    13553.65    341.70 o 
   2   2   0    72232.95    69734.69    729.56 o 
  -2   4   0    80376.67    78967.34    645.78 o 
   0   4   0     9026.67     8195.63     84.34 o 
   2   4   0     4013.17     4132.64     61.90 o 
   4   4   0    39305.65    38456.03    410.64 o 
  -4   6   0   316026.91   301315.59   2599.24 o 
  -2   6   0    30743.02    29624.61    275.84 o 
   0   6   0    31908.69    31011.44    307.33 o 
   2   6   0     6223.39     6098.06     73.15 o 
   4   6   0     3128.23     3212.22     56.88 o 
   6   6   0     1345.17     1206.07     30.45 o 
  -6   8   0     5118.24     5634.18     73.61 o 
  -4   8   0    28825.55    26830.26    227.64 o 
  -2   8   0    18810.76    18090.69    170.94 o 
   0   8   0    72461.42    70424.27    619.89 o 
   2   8   0    82263.96    81245.80    658.26 o 
   4   8   0    78673.09    75448.98    719.52 o 
   6   8   0    35914.33    36446.30    319.19 o 
   8   8   0     1202.23     1277.54     36.34 o 
  -8  10   0     1940.03     2008.16     42.86 o 
  -6  10   0      172.17       85.49     17.59 o 
  -4  10   0      627.02      713.46     28.91 o 
  -2  10   0    52110.13    53264.18    488.66 o 
   0  10   0     5326.78     5875.67     84.65 o 
   2  10   0   175244.06   172794.84   1374.84 o 
   4  10   0     1035.75      802.04     29.24 o 
   6  10   0     1732.10     1478.51     38.22 o 
   8  10   0    24731.06    26505.86    249.98 o 
  10  10   0    17734.79    18599.82    202.31 o 
 -10  12   0     1342.44     1390.65     45.12 o 
  -8  12   0    62512.50    64534.52    554.76 o 
  -6  12   0    27975.86    28178.87    288.42 o 
  -4  12   0    68973.08    71897.51    643.49 o 
  -2  12   0    41199.24    42401.77    398.17 o 
   0  12   0     7909.06     7934.29    106.05 o 
   2  12   0    38380.83    39859.26    350.66 o 
   4  12   0      244.24      133.58     17.24 o 
   6  12   0     4964.81     5446.25     96.20 o 
   8  12   0       90.84        6.63     13.88 o 
  10  12   0    29819.35    28436.50    311.06 o 
  12  12   0     7139.44     7209.80    124.82 o 
 -12  14   0     7347.07     7355.72    121.81 o 
 -10  14   0       38.51       66.80     20.52 o 
  -8  14   0     4099.40     4252.44     92.77 o 
  -6  14   0    14713.38    13383.11    158.80 o 
  -4  14   0     1214.31      882.48     37.40 o 
  -2  14   0     3583.96     3605.11     62.66 o 
   0  14   0    54382.06    56833.20    530.44 o 
   2  14   0      100.15       41.26     18.66 o 
   4  14   0     1562.21     1257.49     45.88 o 
   6  14   0     8272.46     8261.06    114.63 o 
   8  14   0     8195.74     7782.24    172.05 o 
  10  14   0     7546.94     8108.54    125.99 o 
  12  14   0    10599.05    10707.50    175.41 o 
  14  14   0    19202.30    18206.67    353.49 o 
 -14  16   0       92.76       64.79     32.54 o 
 -12  16   0      487.47      494.87    126.36 o 
 -10  16   0     1256.74     1302.67     53.13 o 
  -8  16   0     7492.13     6896.67    113.79 o 
  -6  16   0    13499.50    13881.41    180.91 o 
  -4  16   0     1086.37     1177.67     61.02 o 
  -2  16   0    34703.58    34113.09    338.36 o 
   0  16   0     4630.47     4247.07     77.18 o 
   2  16   0    21416.26    20580.31    240.12 o 
   4  16   0     6720.59     6285.06    104.99 o 
   6  16   0     2650.45     2692.36     89.37 o 
   8  16   0       98.32      147.41     26.93 o 
  10  16   0      340.50      304.76     39.50 o 
  12  16   0     6507.80     6683.22    148.40 o 
  14  16   0     8174.92     7968.36    167.50 o 
  16  16   0     2264.61     2541.59    104.30 o 
 -16  18   0      940.17     1216.45    103.65 o 
 -14  18   0     1023.06     1117.67     69.42 o 
 -12  18   0     1156.50     1284.44    138.25 o 
 -10  18   0      593.83      592.20     58.86 o 
  -8  18   0    27031.66    25779.61    300.13 o 
  -6  18   0      357.16      274.61     31.31 o 
  -4  18   0      296.24      362.69     38.64 o 
  -2  18   0     1235.59     1217.49     58.66 o 
   0  18   0     7860.07     7648.92    122.38 o 
   2  18   0      592.48      426.93     59.35 o 
   4  18   0        7.43      -16.23     20.68 o 
   6  18   0    10113.34    10263.88    186.62 o 
   8  18   0    10053.45    10110.47    187.73 o 
  10  18   0        2.14      -25.59     25.59 o 
  12  18   0       98.35       62.84     32.43 o 
  14  18   0     9253.77     9230.93    190.35 o 
  16  18   0      165.77      209.31     44.55 o 
  18  18   0     1062.30     1198.58    124.27 o 
 -18  20   0      137.62      138.46     57.57 o 
 -16  20   0        1.44       -9.52     42.77 o 
 -14  20   0        2.80       -3.75     38.94 o 
 -12  20   0     1788.75     1823.75    162.04 o 
 -10  20   0      777.09      851.75     98.39 o 
  -8  20   0    14812.73    14263.73    256.32 o 
  -6  20   0     1451.53     1609.94     69.93 o 
  -4  20   0       60.40      126.97     31.35 o 
  -2  20   0     1511.76     1396.96     77.14 o 
   0  20   0     1482.77     1326.29     76.46 o 
   2  20   0     7380.42     6733.33    128.48 o 
   4  20   0     9875.30    10357.05    192.96 o 
   6  20   0     8807.66     8534.38    172.47 o 
   8  20   0     7810.01     8098.48    219.70 o 
  10  20   0       87.82       91.97     35.12 o 
  12  20   0     4943.39     4940.29    134.87 o 
  14  20   0      314.36      286.91     47.73 o 
  16  20   0     2221.55     2127.58    150.37 o 
  18  20   0       75.05       32.07     39.40 o 
  20  20   0      323.04      332.28     81.23 o 
 -20  22   0      655.44      927.26    102.31 o 
 -18  22   0      499.82      514.21    117.34 o 
 -16  22   0      373.17      327.13     98.00 o 
 -14  22   0     1334.09     1361.01    171.93 o 
 -12  22   0      256.85      145.95     64.91 o 
 -10  22   0     1006.17      664.78    130.22 o 
  -8  22   0     2624.64     2418.14    358.38 o 
  -6  22   0     9564.94     9651.15    226.78 o 
  -4  22   0     1625.51     1657.17     74.51 o 
  -2  22   0     4841.96     4679.26    200.27 o 
   0  22   0     1544.69     1454.67     60.27 o 
   2  22   0     2772.25     2783.65     96.14 o 
   4  22   0     6726.00     6026.24    144.54 o 
   6  22   0       48.90       20.76     32.22 o 
   8  22   0      571.75      620.33     58.17 o 
  10  22   0      468.50      452.61     56.23 o 
  12  22   0     1845.21     2011.72     96.86 o 
  14  22   0      859.25     1184.31    120.85 o 
  16  22   0      150.34       19.12     37.73 o 
  18  22   0       97.84       25.87     52.91 o 
  20  22   0        4.81       12.24     56.08 o 
  22  22   0        0.90      -23.26     53.23 o 
 -22  24   0      229.80      165.42    136.42 o 
 -20  24   0      325.11      489.28     90.97 o 
 -18  24   0      264.18      311.10     75.73 o 
 -16  24   0      152.16      151.51     61.23 o 
 -14  24   0      528.71      693.83    111.85 o 
 -12  24   0     1094.93     1158.43    125.18 o 
 -10  24   0      448.59      374.26     84.30 o 
  -8  24   0      730.36      567.76    202.98 o 
  -6  24   0      482.97      550.16     89.34 o 
  -4  24   0      677.05      597.59     69.06 o 
  -2  24   0      734.26      929.15     72.71 o 
   0  24   0       11.63        4.60     31.76 o 
   2  24   0      197.19      112.08     48.54 o 
   4  24   0     1694.45     1496.75    147.29 o 
   6  24   0      235.45       91.56     36.71 o 
   8  24   0       24.69        7.49     35.31 o 
  10  24   0      653.43      572.53    106.32 o 
  12  24   0      404.54      530.31     70.10 o 
  14  24   0      491.59      655.24     68.69 o 
  16  24   0       17.96       13.54     40.57 o 
  18  24   0      192.85      265.01     68.20 o 
  20  24   0      517.51      634.75     97.84 o 
  22  24   0        5.32      -39.96     60.31 o 
 -20  26   0       73.21       94.90     69.77 o 
 -18  26   0      500.52      558.18     91.66 o 
 -16  26   0      112.59       50.94     62.47 o 
 -14  26   0      550.30      549.45    104.89 o 
 -12  26   0      861.40      881.64    147.37 o 
 -10  26   0      853.29      704.34    106.78 o 
  -8  26   0      265.87      247.22     77.33 o 
  -6  26   0       49.35       38.62    137.64 o 
  -4  26   0        4.34      -20.09     85.12 o 
  -2  26   0      379.91      305.48     54.20 o 
   0  26   0      428.78      348.07     50.83 o 
   2  26   0      183.23      339.90     48.21 o 
   4  26   0     5265.04     4983.56    141.30 o 
   6  26   0        5.90       34.59     36.35 o 
   8  26   0        2.52      -11.08     36.76 o 
  10  26   0      467.73      434.83     59.23 o 
  12  26   0      249.86      191.87     69.74 o 
  14  26   0      159.09      157.23     50.33 o 
  16  26   0      440.24      584.54     81.34 o 
  18  26   0        3.70       -3.03     63.48 o 
  20  26   0      360.77      355.04    150.46 o 
 -16  28   0      262.10      223.52     76.89 o 
 -14  28   0        6.83       65.61     77.28 o 
 -12  28   0      287.46      231.43    124.20 o 
 -10  28   0      195.41      228.21     86.25 o 
  -8  28   0      108.99      101.00     74.92 o 
  -6  28   0     2328.08     2414.77    143.57 o 
  -4  28   0      425.22      543.11     82.45 o 
  -2  28   0       91.49      134.82     47.01 o 
   0  28   0      193.96      217.74     55.26 o 
   2  28   0       24.44       -5.53     38.65 o 
   4  28   0      570.80      588.31     64.71 o 
   6  28   0       35.25       31.93     41.31 o 
   8  28   0      138.64       49.01     41.20 o 
  10  28   0      517.68      758.17     80.22 o 
  12  28   0      389.88      548.63     68.36 o 
  14  28   0       45.32       89.41     49.23 o 
  16  28   0      334.13      482.18     93.07 o 
 -14  30   0        1.37       57.67    117.40 o 
 -12  30   0      221.26       89.84     84.58 o 
 -10  30   0      482.06      647.56    165.60 o 
  -8  30   0        5.27       11.90     59.41 o 
  -6  30   0      921.44     1194.28    116.17 o 
  -4  30   0       13.05       99.29     61.34 o 
  -2  30   0       65.39       47.18     59.31 o 
   0  30   0       98.56      100.28     52.75 o 
   2  30   0      320.09      345.29     63.46 o 
   4  30   0      368.99      391.33     60.63 o 
   6  30   0       28.57        7.92     45.38 o 
   8  30   0      209.70      230.76     54.52 o 
  10  30   0       74.14      107.34     50.37 o 
  12  30   0        0.16       -0.67     49.82 o 
  14  30   0      100.11       86.98     84.42 o 
  -8  32   0      106.57      134.22     71.86 o 
  -6  32   0       32.02      147.18     69.42 o 
  -4  32   0      475.58      651.26    139.49 o 
  -2  32   0       80.17      141.79     67.38 o 
   0  32   0     1091.36     1200.70    120.92 o 
   2  32   0      252.39      174.15     60.27 o 
   4  32   0      149.13      224.45     59.11 o 
   6  32   0       42.15       54.94     54.85 o 
   8  32   0       29.26       12.07     51.20 o 
   0   1   1    17502.97    16670.49    148.75 o 
  -1   2   1     8316.24     8363.55     80.25 o 
   1   2   1     2925.16     2562.67     26.19 o 
  -2   3   1       76.25       49.95      5.32 o 
   0   3   1     4506.92     4508.50     43.52 o 
   2   3   1     5381.46     5018.75     43.78 o 
  -3   4   1     1060.07     1008.43     18.68 o 
  -1   4   1      457.85      438.70     11.82 o 
   1   4   1     8417.13     8214.52     73.58 o 
   3   4   1       50.33       24.58      6.38 o 
  -4   5   1    20914.96    20430.65    148.48 o 
  -2   5   1    10193.44     9842.03     76.14 o 
   0   5   1     2538.70     2480.73     25.57 o 
   2   5   1    35285.56    33665.14    233.20 o 
   4   5   1    13533.88    12536.20    100.94 o 
  -5   6   1      586.19      609.22     23.17 o 
  -3   6   1      147.18      159.69     10.26 o 
  -1   6   1     2012.84     2083.56     26.73 o 
   1   6   1     1968.80     2122.66     29.90 o 
   3   6   1      109.02      113.12      9.95 o 
   5   6   1     9985.32     9968.49     73.85 o 
  -6   7   1      250.18      281.52     14.77 o 
  -4   7   1     4200.89     4159.54     45.55 o 
  -2   7   1    11094.10    11371.28     86.08 o 
   0   7   1       11.04       -2.42      6.08 o 
   2   7   1     3246.70     3366.60     35.84 o 
   4   7   1     4233.38     4393.44     44.67 o 
   6   7   1     3064.16     3105.43     43.86 o 
  -7   8   1      159.37      162.01     11.48 o 
  -5   8   1      652.84      633.98     17.29 o 
  -3   8   1     4790.42     4591.25     46.32 o 
  -1   8   1     7177.10     7395.95     58.54 o 
   1   8   1      672.75      648.54     16.27 o 
   3   8   1    14492.57    14690.43    107.54 o 
   5   8   1     1537.34     1427.63     31.39 o 
   7   8   1     2106.03     1946.33     28.82 o 
  -8   9   1       73.05       82.89     11.24 o 
  -6   9   1     6797.44     6939.53     64.64 o 
  -4   9   1      333.92      286.12     15.31 o 
  -2   9   1       37.20       16.65      8.56 o 
   0   9   1      422.32      421.49     14.63 o 
   2   9   1      487.51      540.25     15.59 o 
   4   9   1     9191.21     8898.92     73.88 o 
   6   9   1      228.56      181.09     16.78 o 
   8   9   1     1874.57     1896.98     27.26 o 
  -9  10   1      158.25      155.43     12.42 o 
  -7  10   1       39.00       24.56      9.55 o 
  -5  10   1     3390.88     3309.05     41.19 o 
  -3  10   1     1184.89     1217.26     25.86 o 
  -1  10   1     2530.05     2667.60     32.76 o 
   1  10   1       60.62       56.13      8.60 o 
   3  10   1       63.85       52.38      8.35 o 
   5  10   1      164.68      244.12     13.10 o 
   7  10   1     1257.17     1394.24     27.23 o 
   9  10   1       88.28      108.70     10.65 o 
 -10  11   1     2088.17     2091.89     33.83 o 
  -8  11   1       24.03       25.86      9.58 o 
  -6  11   1      303.32      328.12     16.56 o 
  -4  11   1      714.74      717.18     21.33 o 
  -2  11   1    11589.10    11688.64     96.42 o 
   0  11   1     1027.68     1047.77     22.44 o 
   2  11   1     2379.74     2497.26     33.63 o 
   4  11   1     3559.51     3896.61     42.66 o 
   6  11   1     2262.61     2414.40     32.61 o 
   8  11   1       30.88       20.53      9.03 o 
  10  11   1      824.51      886.49     26.47 o 
 -11  12   1       52.98       51.31     14.46 o 
  -9  12   1      411.75      473.30     24.51 o 
  -7  12   1      164.12      169.72     13.47 o 
  -5  12   1     7585.71     7873.92     73.21 o 
  -3  12   1      534.21      533.83     19.03 o 
  -1  12   1      225.52      227.26     13.28 o 
   1  12   1        1.98        6.61      8.04 o 
   3  12   1      157.46      187.82     12.44 o 
   5  12   1    10367.05    10513.42     88.50 o 
   7  12   1       12.27       25.31      9.51 o 
   9  12   1     4632.13     4267.77     58.05 o 
  11  12   1      289.18      301.47     21.45 o 
 -12  13   1        0.09       -1.77     14.71 o 
 -10  13   1       23.07       20.08     14.95 o 
  -8  13   1     1134.80     1161.79     28.35 o 
  -6  13   1     1836.70     1952.02     35.10 o 
  -4  13   1      303.73      296.28     16.89 o 
  -2  13   1        2.54       -5.31      8.93 o 
   0  13   1     2030.04     2067.78     34.16 o 
   2  13   1       15.39       -0.78      8.89 o 
   4  13   1      602.79      499.27     17.98 o 
   6  13   1      593.90      572.79     18.87 o 
   8  13   1      132.58      108.69     14.90 o 
  10  13   1     1827.88     1779.46     42.28 o 
  12  13   1     1150.04     1291.85     41.18 o 
 -13  14   1      875.51      779.84     34.43 o 
 -11  14   1       39.51       28.23     18.49 o 
  -9  14   1      233.54      203.16     18.50 o 
  -7  14   1     2156.07     2067.25     40.44 o 
  -5  14   1       21.39       23.01     11.49 o 
  -3  14   1        1.67       -8.44      9.89 o 
  -1  14   1     4929.04     5122.83     54.79 o 
   1  14   1      325.98      337.09     17.55 o 
   3  14   1     2394.55     2389.70     35.62 o 
   5  14   1     2743.94     2952.73     41.52 o 
   7  14   1      832.46      882.96     27.66 o 
   9  14   1      434.55      452.02     25.24 o 
  11  14   1      454.97      508.56     38.79 o 
  13  14   1     1394.47     1410.00     43.04 o 
 -14  15   1        5.43       -5.12     19.07 o 
 -12  15   1     1228.52     1356.82     46.28 o 
 -10  15   1     5398.01     5186.83     87.98 o 
  -8  15   1      440.93      435.80     26.21 o 
  -6  15   1        7.50       10.42     12.86 o 
  -4  15   1     1299.24     1374.37     37.70 o 
  -2  15   1       17.15       14.06     11.23 o 
   0  15   1     1111.00     1165.18     38.85 o 
   2  15   1     2692.59     2739.03     43.14 o 
   4  15   1      414.57      528.33     21.41 o 
   6  15   1       53.45       51.60     14.28 o 
   8  15   1        3.41        6.78     13.98 o 
  10  15   1      179.70      152.52     20.62 o 
  12  15   1     1019.38     1082.48     39.21 o 
  14  15   1      376.75      354.42     31.38 o 
 -15  16   1        0.31       29.34     23.90 o 
 -13  16   1      134.48      152.08     23.30 o 
 -11  16   1      153.35      103.17     23.54 o 
  -9  16   1       60.29       32.80     19.84 o 
  -7  16   1      650.26      634.34     28.81 o 
  -5  16   1      225.66      262.64     22.39 o 
  -3  16   1      391.57      425.53     21.97 o 
  -1  16   1       51.49       24.72     12.32 o 
   1  16   1     4021.45     4113.61     57.49 o 
   3  16   1      100.08       97.49     14.05 o 
   5  16   1      456.01      432.55     22.39 o 
   7  16   1      526.23      557.79     28.03 o 
   9  16   1      840.60      836.88     34.21 o 
  11  16   1     4286.97     4087.01     75.35 o 
  13  16   1       79.18       76.93     23.24 o 
  15  16   1     1676.52     1572.38     61.25 o 
 -16  17   1       70.56       38.25     25.51 o 
 -14  17   1      574.56      537.67     52.35 o 
 -12  17   1       25.78       16.14     26.21 o 
 -10  17   1      201.42      153.03     33.60 o 
  -8  17   1      971.22     1070.57     44.14 o 
  -6  17   1      787.93      826.04     36.21 o 
  -4  17   1       61.09       51.78     15.86 o 
  -2  17   1      197.17      140.29     17.35 o 
   0  17   1     1120.49     1153.36     37.70 o 
   2  17   1      463.07      446.42     22.08 o 
   4  17   1       36.42       60.32     14.80 o 
   6  17   1      409.25      471.13     27.48 o 
   8  17   1      249.30      245.35     24.35 o 
  10  17   1      290.89      255.82     25.85 o 
  12  17   1     1170.41     1206.21     51.86 o 
  14  17   1      934.18      932.82     49.04 o 
  16  17   1       55.93       77.60     27.35 o 
 -17  18   1      359.40      387.04     40.87 o 
 -15  18   1      280.64      272.15     49.62 o 
 -13  18   1      291.28      291.23     40.97 o 
 -11  18   1      480.46      514.57     36.86 o 
  -9  18   1     1072.43     1188.25     58.79 o 
  -7  18   1      331.55      270.05     29.23 o 
  -5  18   1     1240.94     1333.52     48.83 o 
  -3  18   1       64.91       70.14     16.08 o 
  -1  18   1      289.59      362.89     23.43 o 
   1  18   1      423.37      416.66     28.30 o 
   3  18   1      141.52      203.05     21.51 o 
   5  18   1     2325.83     2476.25     73.43 o 
   7  18   1        9.63       -0.47     17.27 o 
   9  18   1       33.74       47.98     19.37 o 
  11  18   1       24.81       33.71     21.10 o 
  13  18   1      352.35      398.14     40.85 o 
  15  18   1      366.33      367.87     38.36 o 
  17  18   1        0.06      -22.35     25.69 o 
 -18  19   1       11.09      -14.10     27.65 o 
 -16  19   1      150.49      150.30     38.41 o 
 -14  19   1       17.40       11.18     24.62 o 
 -12  19   1     1387.65     1383.87     74.36 o 
 -10  19   1       71.70       28.48     23.43 o 
  -8  19   1       70.04       79.50     23.79 o 
  -6  19   1      749.38      867.65     57.38 o 
  -4  19   1     1034.22     1094.53     37.08 o 
  -2  19   1       12.97        1.81     14.71 o 
   0  19   1      515.99      568.33     38.36 o 
   2  19   1     1986.02     2118.34     58.71 o 
   4  19   1       19.36       63.99     19.61 o 
   6  19   1       74.55       32.38     19.21 o 
   8  19   1        5.37       11.98     19.41 o 
  10  19   1        0.67       -9.95     19.93 o 
  12  19   1      219.73      155.20     34.69 o 
  14  19   1      540.08      541.12     39.39 o 
  16  19   1        0.15      -24.63     24.63 o 
  18  19   1       66.61       81.55     37.50 o 
 -19  20   1      203.25      144.23     37.30 o 
 -17  20   1        0.43        5.54     27.36 o 
 -15  20   1       24.95       32.36     27.86 o 
 -13  20   1        3.64      -19.71     27.93 o 
 -11  20   1      982.43     1113.20     54.79 o 
  -9  20   1      140.48      190.65     28.93 o 
  -7  20   1      255.92      210.00     29.05 o 
  -5  20   1       28.35       16.95     19.48 o 
  -3  20   1       94.94      112.54     20.32 o 
  -1  20   1        0.08      -15.92     15.92 o 
   1  20   1      807.78      678.22     32.39 o 
   3  20   1      250.44      299.25     26.85 o 
   5  20   1      116.27       89.65     32.62 o 
   7  20   1     1465.66     1488.00     48.45 o 
   9  20   1        0.76       -2.23     20.63 o 
  11  20   1      374.99      340.67     32.99 o 
  13  20   1      753.14      833.81     45.78 o 
  15  20   1      488.48      506.82     45.52 o 
  17  20   1      297.81      319.62     41.10 o 
  19  20   1       96.70       72.41     34.71 o 
 -20  21   1       22.81       32.22     37.20 o 
 -18  21   1        5.81        1.58     30.54 o 
 -16  21   1      339.84      227.38     37.94 o 
 -14  21   1     1264.72     1414.54     70.38 o 
 -12  21   1        4.05        1.24     37.69 o 
 -10  21   1      162.84      125.27     46.60 o 
  -8  21   1      176.89      190.99     40.81 o 
  -6  21   1        3.86       -5.19     20.31 o 
  -4  21   1      103.55      136.79     24.23 o 
  -2  21   1      456.22      468.97     31.56 o 
   0  21   1      232.39      163.56     31.37 o 
   2  21   1       84.61       73.19     20.40 o 
   4  21   1      250.14      262.57     26.68 o 
   6  21   1        0.17      -20.08     20.08 o 
   8  21   1      943.77      907.79     45.73 o 
  10  21   1        0.56       11.44     22.66 o 
  12  21   1       93.11       73.10     26.89 o 
  14  21   1       38.72       -6.78     26.83 o 
  16  21   1        2.17        9.36     28.72 o 
  18  21   1       84.66       57.03     36.24 o 
  20  21   1        0.72       69.04     37.35 o 
 -21  22   1       49.59       22.54     42.91 o 
 -19  22   1      217.40      110.64     45.55 o 
 -17  22   1      168.70      128.95     48.01 o 
 -15  22   1      202.94      186.34     35.30 o 
 -13  22   1        5.49      -21.10     30.45 o 
 -11  22   1       40.25       78.67     34.39 o 
  -9  22   1       53.79       48.12     28.38 o 
  -7  22   1      271.84      202.30     34.07 o 
  -5  22   1      539.28      602.54     39.69 o 
  -3  22   1      641.73      712.99     38.80 o 
  -1  22   1       35.63       18.27     21.31 o 
   1  22   1     1276.11     1291.99     52.88 o 
   3  22   1     1719.97     1871.67     60.41 o 
   5  22   1      309.65      345.21     33.31 o 
   7  22   1      166.11      151.94     27.68 o 
   9  22   1       30.55       48.96     23.42 o 
  11  22   1      147.48      115.65     27.62 o 
  13  22   1        6.13       36.06     25.66 o 
  15  22   1       45.52      -11.93     26.00 o 
  17  22   1      196.12      199.79     42.21 o 
  19  22   1      196.05      117.96     39.61 o 
  21  22   1        2.88       38.10     40.43 o 
 -22  23   1       43.51       11.25     48.02 o 
 -20  23   1       68.15      142.33     50.74 o 
 -18  23   1      212.61      185.28     52.30 o 
 -16  23   1      515.72      527.08     56.03 o 
 -14  23   1        0.04       53.27     40.31 o 
 -12  23   1       17.37      -12.54     36.78 o 
 -10  23   1        7.24       30.72     38.65 o 
  -8  23   1      306.29      383.03     41.19 o 
  -6  23   1      162.84      138.71     26.72 o 
  -4  23   1      419.33      477.83     40.80 o 
  -2  23   1       26.01       -5.61     20.77 o 
   0  23   1      122.55       60.97     21.48 o 
   2  23   1      559.35      581.93     51.19 o 
   4  23   1       20.88        7.22     21.04 o 
   6  23   1      657.07      716.79     42.93 o 
   8  23   1      191.53      215.23     44.95 o 
  10  23   1       15.17      -22.66     22.66 o 
  12  23   1       71.15       69.57     27.35 o 
  14  23   1      361.75      407.24     43.29 o 
  16  23   1        0.02        7.43     30.84 o 
  18  23   1       20.51      -15.80     32.09 o 
  20  23   1        4.25       86.40     41.11 o 
  22  23   1       41.83       -1.91     47.47 o 
 -21  24   1      160.81      108.52     54.56 o 
 -19  24   1      308.33      456.89     66.32 o 
 -17  24   1        0.01       30.23     42.14 o 
 -15  24   1       56.57       94.29     39.27 o 
 -13  24   1        3.72      -29.28     41.40 o 
 -11  24   1        0.21       -6.41     37.93 o 
  -9  24   1      100.66       62.75     52.62 o 
  -7  24   1        7.68       15.51     25.75 o 
  -5  24   1      191.78      228.65     34.93 o 
  -3  24   1      186.09      265.34     35.96 o 
  -1  24   1      135.50      132.08     24.77 o 
   1  24   1       49.34       31.53     20.29 o 
   3  24   1       38.63        4.72     21.26 o 
   5  24   1       11.91       -2.38     22.19 o 
   7  24   1       25.07       31.93     24.77 o 
   9  24   1        1.05       -8.05     24.52 o 
  11  24   1       35.60       11.90     26.57 o 
  13  24   1       25.06        2.70     29.21 o 
  15  24   1       80.00      132.23     39.07 o 
  17  24   1       18.95       29.12     35.83 o 
  19  24   1      173.51      161.22     45.20 o 
  21  24   1       45.71      -44.97     45.24 o 
 -20  25   1       92.09       -9.14     44.79 o 
 -18  25   1       33.19      -25.52     44.78 o 
 -16  25   1      121.31      157.19     49.36 o 
 -14  25   1        4.58      -19.23     42.75 o 
 -12  25   1       39.47        9.73     54.94 o 
 -10  25   1      289.49      308.73     83.28 o 
  -8  25   1      433.88      541.09     54.38 o 
  -6  25   1       28.98       38.46     26.91 o 
  -4  25   1      242.70      206.30     34.38 o 
  -2  25   1        0.25        2.29     23.24 o 
   0  25   1        0.30       -7.01     20.19 o 
   2  25   1        0.56      -20.49     21.31 o 
   4  25   1      140.93      112.95     28.60 o 
   6  25   1       19.52       26.85     24.98 o 
   8  25   1        8.00        2.11     25.12 o 
  10  25   1        2.92      -15.13     25.79 o 
  12  25   1       39.14       42.14     35.45 o 
  14  25   1      300.56      198.55     42.93 o 
  16  25   1        3.04        7.86     35.53 o 
  18  25   1       27.87       28.21     43.57 o 
  20  25   1       50.20       71.48     45.92 o 
 -19  26   1       45.63       85.08     52.51 o 
 -17  26   1        0.20      -13.76     46.13 o 
 -15  26   1      151.62      169.21     50.70 o 
 -13  26   1      254.94      257.24     57.92 o 
 -11  26   1      286.00      231.71     68.10 o 
  -9  26   1      190.99      103.20     47.62 o 
  -7  26   1        3.82        7.36     37.80 o 
  -5  26   1        2.27      -24.75     27.87 o 
  -3  26   1        0.32      -16.43     26.27 o 
  -1  26   1        1.27      -22.89     22.89 o 
   1  26   1      133.67      150.60     28.69 o 
   3  26   1      384.07      369.79     35.49 o 
   5  26   1       63.79       83.39     27.96 o 
   7  26   1       82.96       67.15     28.22 o 
   9  26   1      664.24      896.07     63.47 o 
  11  26   1      127.66      117.66     36.79 o 
  13  26   1      114.67      176.74     40.71 o 
  15  26   1       22.37       66.13     39.88 o 
  17  26   1        9.30       38.97     39.86 o 
  19  26   1       20.51      -22.65     39.16 o 
 -18  27   1      301.32      286.81     71.19 o 
 -16  27   1       22.41       22.49     46.44 o 
 -14  27   1       23.35       16.80     48.10 o 
 -12  27   1      287.45      182.96     59.09 o 
 -10  27   1       28.58       25.12     46.41 o 
  -8  27   1        0.00       -2.38     39.50 o 
  -6  27   1        4.79      -34.93     37.73 o 
  -4  27   1       93.27       90.33     36.46 o 
  -2  27   1       98.86       92.41     30.64 o 
   0  27   1      120.59       98.68     28.53 o 
   2  27   1      295.43      211.77     33.47 o 
   4  27   1      260.74      180.62     44.86 o 
   6  27   1       34.27      -24.42     24.42 o 
   8  27   1       90.86       91.81     30.44 o 
  10  27   1       42.37       52.96     33.01 o 
  12  27   1        7.14      -10.33     33.51 o 
  14  27   1       46.24       77.40     46.10 o 
  16  27   1        0.42       -7.81     37.21 o 
  18  27   1       20.90       22.03     42.29 o 
 -17  28   1       10.02      -33.21     49.39 o 
 -15  28   1       84.93      113.49     50.86 o 
 -13  28   1      136.82      166.49     58.98 o 
 -11  28   1        0.58      -20.21     43.03 o 
  -9  28   1      101.01       93.82     44.68 o 
  -7  28   1      140.52       53.99     44.86 o 
  -5  28   1       32.75       94.74     43.59 o 
  -3  28   1        0.01       20.95     32.17 o 
  -1  28   1        0.20      -22.13     32.09 o 
   1  28   1        6.27       39.78     29.28 o 
   3  28   1      193.34      222.36     35.24 o 
   5  28   1        3.18       10.21     27.94 o 
   7  28   1        4.18       36.18     31.09 o 
   9  28   1        1.95        2.06     29.76 o 
  11  28   1      152.27      116.31     42.82 o 
  13  28   1       21.93       86.35     41.55 o 
  15  28   1        1.10       20.70     40.97 o 
  17  28   1        0.25       -3.55     40.04 o 
 -14  29   1       22.96       37.92     56.90 o 
 -12  29   1      139.01       89.78     63.45 o 
 -10  29   1      172.54      179.95     53.65 o 
  -8  29   1        5.83      -26.32     42.57 o 
  -6  29   1       48.88      103.57     47.35 o 
  -4  29   1       20.13       29.12     39.06 o 
  -2  29   1      151.50      170.28     41.09 o 
   0  29   1        7.62        8.53     32.29 o 
   2  29   1      139.47      153.20     35.44 o 
   4  29   1        4.61        9.53     28.58 o 
   6  29   1       17.04       17.12     32.16 o 
   8  29   1        3.88       -0.10     31.58 o 
  10  29   1      174.44      214.42     75.97 o 
  12  29   1        0.03      -28.11     36.94 o 
  14  29   1        0.14      -14.00     40.77 o 
 -13  30   1       51.79       25.14     52.34 o 
 -11  30   1       34.26       83.26     50.22 o 
  -9  30   1       34.56       20.78     47.19 o 
  -7  30   1      129.55      156.20     88.94 o 
  -5  30   1      131.11      117.32     48.04 o 
  -3  30   1        0.64       25.71     39.78 o 
  -1  30   1        0.18      -23.47     35.27 o 
   1  30   1      173.54      190.73     41.11 o 
   3  30   1       80.17       91.05     35.31 o 
   5  30   1       50.99       32.46     33.75 o 
   7  30   1       13.52        5.31     34.13 o 
   9  30   1        2.17       -6.25     36.82 o 
  11  30   1        1.88        7.70     39.94 o 
  13  30   1        0.43        3.55     39.44 o 
 -10  31   1       38.25      102.71     58.60 o 
  -8  31   1        5.76       53.73     55.94 o 
  -6  31   1        1.80       53.08     46.25 o 
  -4  31   1        3.32       37.02     43.23 o 
  -2  31   1       23.79       -7.75     41.02 o 
   0  31   1       41.40      111.41     43.22 o 
   2  31   1        1.67      -16.50     38.14 o 
   4  31   1       24.40       39.67     35.20 o 
   6  31   1       66.41      104.22     39.11 o 
   8  31   1        0.03       10.39     54.09 o 
  10  31   1       63.11       95.23     43.93 o 
  -7  32   1        0.17       12.53     73.94 o 
  -5  32   1        0.47        3.74     44.90 o 
  -3  32   1       93.96       64.65     46.68 o 
  -1  32   1      196.66      215.22     60.18 o 
   1  32   1        7.13       51.70     46.85 o 
   3  32   1       18.24       67.07     43.68 o 
   5  32   1       23.86       16.90     36.32 o 
   7  32   1       17.66       54.03     43.95 o 
   1   1   2      260.46      290.10     18.31 o 
   0   2   2   157275.77   156358.19   1392.09 o 
   2   2   2     2923.15     2591.55     39.43 o 
  -1   3   2    97824.18    95407.40    768.90 o 
   1   3   2   235733.69   230670.56   1838.09 o 
   3   3   2    32971.66    31086.78    228.58 o 
  -2   4   2    26130.81    26083.95    215.53 o 
   0   4   2      587.68      484.67     14.14 o 
   2   4   2    39538.68    39941.11    300.56 o 
   4   4   2     2095.31     1730.70     27.37 o 
  -3   5   2    24658.97    24466.34    193.22 o 
  -1   5   2     7156.86     7013.94     57.68 o 
   1   5   2    62235.76    59151.64    511.46 o 
   3   5   2    38240.23    36342.73    253.14 o 
   5   5   2     1830.80     1613.28     25.41 o 
  -4   6   2        3.65       -1.36      6.88 o 
  -2   6   2     1010.44      980.62     17.56 o 
   0   6   2     8409.94     7742.46     60.92 o 
   2   6   2     7764.50     6802.79     56.58 o 
   4   6   2     1087.35     1137.56     21.44 o 
   6   6   2     4711.64     5178.31     50.44 o 
  -5   7   2       16.75       13.24      8.09 o 
  -3   7   2     1234.97     1267.00     20.68 o 
  -1   7   2     3311.80     2859.74     31.77 o 
   1   7   2    13829.47    13520.65     91.91 o 
   3   7   2    14883.12    13922.91    112.50 o 
   5   7   2    19336.21    19364.76    150.60 o 
   7   7   2    47650.04    45797.45    308.47 o 
  -6   8   2     5346.41     5527.78     72.76 o 
  -4   8   2     4308.77     4267.21     47.12 o 
  -2   8   2     3636.52     3553.89     38.11 o 
   0   8   2     2376.88     2542.43     30.29 o 
   2   8   2     6986.33     7436.21     69.31 o 
   4   8   2      891.72      941.89     24.20 o 
   6   8   2      269.20      365.88     16.37 o 
   8   8   2      369.88      304.15     19.86 o 
  -7   9   2    45427.45    46358.33    331.75 o 
  -5   9   2     3711.03     3824.56     47.27 o 
  -3   9   2      811.63     1161.16     21.22 o 
  -1   9   2    19102.97    18840.94    134.21 o 
   1   9   2      936.98      945.93     20.76 o 
   3   9   2     1870.12     1882.54     29.13 o 
   5   9   2     1817.48     1697.90     29.14 o 
   7   9   2    16927.68    15638.29    121.60 o 
   9   9   2    24719.70    23332.18    178.25 o 
  -8  10   2     1729.38     1965.58     37.92 o 
  -6  10   2      315.56      402.36     17.44 o 
  -4  10   2     6248.78     6792.73     82.13 o 
  -2  10   2    12422.36    12682.87    102.13 o 
   0  10   2       61.26       39.01     11.02 o 
   2  10   2     5563.63     5950.99     59.17 o 
   4  10   2     4639.12     4680.27     56.83 o 
   6  10   2     9807.22     9993.10     90.29 o 
   8  10   2    12975.44    13503.71    111.94 o 
  10  10   2      892.34      995.82     29.14 o 
  -9  11   2      186.10      261.34     21.19 o 
  -7  11   2     6756.79     6440.66     74.86 o 
  -5  11   2     1750.75     1865.85     33.28 o 
  -3  11   2    35004.76    34670.90    244.05 o 
  -1  11   2    71022.90    69225.04    436.34 o 
   1  11   2     5748.16     5300.93     52.95 o 
   3  11   2     1411.39     1550.30     29.63 o 
   5  11   2      158.12      158.78     12.77 o 
   7  11   2      281.89      366.91     19.22 o 
   9  11   2      633.75      685.65     28.90 o 
  11  11   2      712.80      759.41     32.41 o 
 -10  12   2       22.83       11.51     15.79 o 
  -8  12   2       12.43        3.30     13.63 o 
  -6  12   2     6452.05     6756.74     74.90 o 
  -4  12   2      173.64      299.24     15.31 o 
  -2  12   2      742.55      687.08     21.91 o 
   0  12   2     1608.80     1888.83     32.26 o 
   2  12   2     1609.17     1560.06     30.71 o 
   4  12   2     2151.29     2273.76     39.96 o 
   6  12   2      453.05      574.10     20.85 o 
   8  12   2     5905.63     6398.68     69.53 o 
  10  12   2       29.22       24.19     13.98 o 
  12  12   2     3051.87     3088.73     62.19 o 
 -11  13   2    10189.99    10082.88    124.06 o 
  -9  13   2     3231.86     3067.58     64.55 o 
  -7  13   2     2415.27     2215.75     47.48 o 
  -5  13   2     2987.64     3232.30     46.21 o 
  -3  13   2     7824.41     7482.30     74.80 o 
  -1  13   2    31030.03    29823.27    218.81 o 
   1  13   2      132.32      137.97     12.88 o 
   3  13   2     4502.74     4748.71     70.93 o 
   5  13   2     3152.87     2913.38     43.24 o 
   7  13   2    10770.95    10135.50     99.07 o 
   9  13   2      212.19      256.50     28.85 o 
  11  13   2     4072.16     4193.42     72.71 o 
  13  13   2     5436.51     5323.36    119.36 o 
 -12  14   2      239.31      229.73     30.07 o 
 -10  14   2      542.46      630.24     72.56 o 
  -8  14   2     1151.02     1272.73     44.90 o 
  -6  14   2      997.17      984.38     30.29 o 
  -4  14   2     2142.15     2397.69     40.54 o 
  -2  14   2      104.33      169.77     15.01 o 
   0  14   2       34.91       92.55     12.41 o 
   2  14   2     1403.11     1604.35     34.33 o 
   4  14   2     8411.27     8674.35     94.67 o 
   6  14   2      391.53      399.97     21.36 o 
   8  14   2       75.59       77.55     15.14 o 
  10  14   2     1964.26     1956.56     45.42 o 
  12  14   2     1003.78     1005.91     41.00 o 
  14  14   2      139.73      109.40     22.92 o 
 -13  15   2     3410.36     3529.73     71.71 o 
 -11  15   2     7302.52     7631.33    123.30 o 
  -9  15   2     6862.13     6531.67    133.13 o 
  -7  15   2      159.47      129.22     21.20 o 
  -5  15   2    12311.81    12376.33    123.31 o 
  -3  15   2     9406.37     9556.96     97.44 o 
  -1  15   2      137.06      139.75     21.68 o 
   1  15   2      879.85      984.11     30.38 o 
   3  15   2    16424.76    15728.58    145.92 o 
   5  15   2    11549.91    11322.03    108.97 o 
   7  15   2     5228.45     5397.17     68.84 o 
   9  15   2     1201.92     1273.47     41.56 o 
  11  15   2     7323.92     6934.25    101.14 o 
  13  15   2       23.80       36.90     20.50 o 
  15  15   2     1498.14     1519.00     55.58 o 
 -14  16   2     1313.22     1294.71     49.81 o 
 -12  16   2      264.91      343.34     32.79 o 
 -10  16   2     1267.01     1281.52     48.68 o 
  -8  16   2     1050.17      986.60     62.47 o 
  -6  16   2      440.85      482.58     28.74 o 
  -4  16   2     2552.95     2668.06     49.78 o 
  -2  16   2        7.63       43.90     13.94 o 
   0  16   2      367.67      445.74     23.33 o 
   2  16   2        4.54        9.40     12.38 o 
   4  16   2     1828.87     1780.79     39.00 o 
   6  16   2       16.11       17.73     14.15 o 
   8  16   2      437.91      456.00     25.05 o 
  10  16   2      139.63       94.93     26.59 o 
  12  16   2      184.55      140.71     33.62 o 
  14  16   2     5294.43     4978.40     96.75 o 
  16  16   2      941.17     1088.92     54.90 o 
 -15  17   2     1307.76     1315.54     56.66 o 
 -13  17   2       11.93       -1.25     19.99 o 
 -11  17   2       13.13      -18.91     19.42 o 
  -9  17   2      913.27      978.10     44.86 o 
  -7  17   2     2029.56     2218.04     54.97 o 
  -5  17   2    16911.53    16278.43    171.47 o 
  -3  17   2     1094.35     1024.18     33.15 o 
  -1  17   2     1855.89     1702.82     40.18 o 
   1  17   2     1063.50      967.08     35.09 o 
   3  17   2     1379.44     1445.04     43.47 o 
   5  17   2     2822.02     2619.88     53.45 o 
   7  17   2       94.49       93.83     17.82 o 
   9  17   2      128.08       78.29     21.59 o 
  11  17   2    11931.46    11714.87    145.68 o 
  13  17   2     3573.63     3674.80     87.06 o 
  15  17   2       94.64       84.62     29.10 o 
  17  17   2      278.68      269.17     38.94 o 
 -16  18   2      535.39      483.06     57.82 o 
 -14  18   2     1043.62     1061.14     54.32 o 
 -12  18   2       33.85       12.90     22.59 o 
 -10  18   2      488.64      532.31     47.22 o 
  -8  18   2     4313.78     4302.84     85.01 o 
  -6  18   2     1642.11     1561.54     48.05 o 
  -4  18   2     3744.83     3568.94     67.53 o 
  -2  18   2        6.44       13.33     15.40 o 
   0  18   2       51.12       60.37     17.64 o 
   2  18   2      358.49      377.92     25.83 o 
   4  18   2     3943.58     3776.81     64.73 o 
   6  18   2      165.92      124.89     20.25 o 
   8  18   2       24.52       18.52     18.33 o 
  10  18   2     2338.24     2393.73     65.08 o 
  12  18   2     1868.01     1683.15     63.38 o 
  14  18   2     1053.73     1147.98    103.07 o 
  16  18   2     2904.33     2817.81     91.07 o 
  18  18   2      205.98      131.95     36.97 o 
 -17  19   2       41.38       22.69     32.73 o 
 -15  19   2       26.86       28.19     29.76 o 
 -13  19   2       30.20       43.33     23.44 o 
 -11  19   2     2944.28     2670.36     77.94 o 
  -9  19   2      263.72      248.21     31.51 o 
  -7  19   2      425.20      477.40     33.40 o 
  -5  19   2     9891.43     9264.50    120.28 o 
  -3  19   2      804.67      737.48     32.65 o 
  -1  19   2      277.47      276.21     25.57 o 
   1  19   2     4258.08     4287.75     68.64 o 
   3  19   2    14484.19    14276.45    143.95 o 
   5  19   2     3252.83     3205.24     57.94 o 
   7  19   2       33.63       33.11     19.10 o 
   9  19   2     2733.35     2690.54     68.55 o 
  11  19   2     3673.31     3741.55     88.22 o 
  13  19   2      112.60      209.34     36.16 o 
  15  19   2      181.05       96.13     31.79 o 
  17  19   2     1035.17     1123.85     66.04 o 
  19  19   2      505.52      436.70     50.33 o 
 -18  20   2      307.50      310.22     45.85 o 
 -16  20   2       34.20       43.06     33.07 o 
 -14  20   2       76.48      104.61     52.84 o 
 -12  20   2     1247.58     1263.25     55.43 o 
 -10  20   2     2269.16     2271.00     72.69 o 
  -8  20   2     3249.94     3524.44     73.25 o 
  -6  20   2     3309.21     3270.21     69.54 o 
  -4  20   2      167.25      162.37     25.27 o 
  -2  20   2      243.73      190.75     23.97 o 
   0  20   2      964.15      960.81     41.87 o 
   2  20   2      192.33      102.02     23.10 o 
   4  20   2     2296.06     1946.01     64.29 o 
   6  20   2       95.67       95.01     21.42 o 
   8  20   2      391.21      358.29     31.78 o 
  10  20   2      596.07      614.36     44.54 o 
  12  20   2       24.18       37.77     35.97 o 
  14  20   2      193.38      156.50     36.39 o 
  16  20   2       79.34       68.93     33.25 o 
  18  20   2       57.30        2.57     30.79 o 
  20  20   2       34.17       36.74     36.62 o 
 -19  21   2       13.18        2.37     36.60 o 
 -17  21   2      269.03      269.46     43.13 o 
 -15  21   2      828.29      947.67     63.20 o 
 -13  21   2     1306.58     1294.22     73.71 o 
 -11  21   2     2292.15     2256.76     76.69 o 
  -9  21   2     2651.69     2680.43     67.88 o 
  -7  21   2     1397.39     1398.53     51.00 o 
  -5  21   2      774.57      884.28     54.60 o 
  -3  21   2      561.73      466.62     33.21 o 
  -1  21   2     1516.20     1645.92     53.18 o 
   1  21   2     2763.02     2863.64     71.37 o 
   3  21   2     1953.52     1966.22     50.12 o 
   5  21   2      545.13      547.66     45.54 o 
   7  21   2      851.43      854.85     42.66 o 
   9  21   2      482.77      429.42     40.62 o 
  11  21   2      197.80      190.73     38.00 o 
  13  21   2      250.18      218.47     38.20 o 
  15  21   2      477.14      528.00     52.00 o 
  17  21   2      765.46      918.36     64.90 o 
  19  21   2     1114.52     1308.61     76.35 o 
  21  21   2        5.11        0.33     37.00 o 
 -20  22   2       71.82      104.88     42.53 o 
 -18  22   2       20.85       19.54     36.31 o 
 -16  22   2        3.92      -19.88     32.65 o 
 -14  22   2        2.26       51.55     31.77 o 
 -12  22   2      295.92      286.35     38.65 o 
 -10  22   2      537.66      513.40     45.25 o 
  -8  22   2      785.90      654.30     40.46 o 
  -6  22   2      227.20      267.74     31.89 o 
  -4  22   2       55.44       41.56     23.20 o 
  -2  22   2      168.55      193.01     30.47 o 
   0  22   2      284.87      303.17     28.78 o 
   2  22   2     3068.79     2789.39     63.44 o 
   4  22   2      232.84      274.17     35.16 o 
   6  22   2     2516.21     2325.32     63.27 o 
   8  22   2       33.35        8.10     25.92 o 
  10  22   2      417.99      503.17     48.05 o 
  12  22   2       13.59       21.22     29.38 o 
  14  22   2      140.00       99.55     36.02 o 
  16  22   2      201.07      129.69     38.72 o 
  18  22   2      107.52       80.22     37.52 o 
  20  22   2       60.94       44.66     39.97 o 
  22  22   2      201.84      252.16     57.76 o 
 -21  23   2      127.73      158.48     46.94 o 
 -19  23   2       28.75       83.91     40.17 o 
 -17  23   2      183.29      231.86     46.04 o 
 -15  23   2      452.49      415.01     49.51 o 
 -13  23   2       24.48      -22.02     33.09 o 
 -11  23   2       64.09       44.25     30.39 o 
  -9  23   2     1215.45     1486.98     56.14 o 
  -7  23   2     1790.78     1821.90     62.50 o 
  -5  23   2      238.14      204.96     30.63 o 
  -3  23   2      904.89      900.85     47.13 o 
  -1  23   2      127.50       98.62     26.92 o 
   1  23   2       24.16        8.50     19.84 o 
   3  23   2      182.70      177.43     26.52 o 
   5  23   2      127.44      120.20     34.52 o 
   7  23   2     3708.80     3669.06     98.11 o 
   9  23   2     2400.98     2589.06     89.02 o 
  11  23   2      286.98      312.69     44.60 o 
  13  23   2       35.01       28.82     31.37 o 
  15  23   2        8.49       50.31     35.36 o 
  17  23   2        0.38        4.67     35.38 o 
  19  23   2        0.45       -9.44     37.78 o 
  21  23   2        3.38       11.21     38.78 o 
 -20  24   2       22.67       86.86     44.38 o 
 -18  24   2      233.60      303.42     51.39 o 
 -16  24   2       54.13       33.91     41.70 o 
 -14  24   2        5.70        5.85     33.38 o 
 -12  24   2      186.84      200.61     44.70 o 
 -10  24   2      111.15      142.96     29.08 o 
  -8  24   2      240.91      337.56     35.80 o 
  -6  24   2     1353.70     1242.28     57.36 o 
  -4  24   2        9.89       27.29     26.73 o 
  -2  24   2       68.14       27.76     26.46 o 
   0  24   2     1026.48     1025.35     51.27 o 
   2  24   2       21.07       10.11     21.04 o 
   4  24   2     1466.36     1413.94     51.75 o 
   6  24   2      865.64      960.07     78.81 o 
   8  24   2      266.90      225.24     40.25 o 
  10  24   2        5.28      -14.59     30.01 o 
  12  24   2       82.18       94.41     35.49 o 
  14  24   2        4.36       60.83     34.16 o 
  16  24   2        1.29       -3.09     33.23 o 
  18  24   2        0.00        2.53     37.52 o 
  20  24   2       93.15      159.01     45.71 o 
 -19  25   2        2.23       30.14     48.18 o 
 -17  25   2      171.03      128.26     50.38 o 
 -15  25   2      762.51      807.39     62.07 o 
 -13  25   2       27.33       66.26     40.34 o 
 -11  25   2       26.58       42.95     37.31 o 
  -9  25   2      797.55      829.73     61.72 o 
  -7  25   2      973.04     1030.41     59.82 o 
  -5  25   2      220.11      249.04     37.67 o 
  -3  25   2      358.69      431.35     53.99 o 
  -1  25   2      412.92      510.58     42.20 o 
   1  25   2      157.85      150.82     30.16 o 
   3  25   2      161.12      120.18     27.59 o 
   5  25   2        1.74        6.02     24.67 o 
   7  25   2      529.03      525.03     51.48 o 
   9  25   2       86.53       50.80     33.83 o 
  11  25   2      193.43      226.39     41.13 o 
  13  25   2      274.82      181.03     57.09 o 
  15  25   2       36.83        5.39     35.26 o 
  17  25   2        1.59      -34.94     34.94 o 
  19  25   2       60.83       59.01     42.68 o 
 -18  26   2        0.89       23.21     46.65 o 
 -16  26   2       11.75      -15.69     43.09 o 
 -14  26   2       10.35      -26.61     40.45 o 
 -12  26   2        0.15       -4.76     38.95 o 
 -10  26   2        4.53       12.39     40.34 o 
  -8  26   2       59.27        1.64     35.68 o 
  -6  26   2       80.68      117.67     36.47 o 
  -4  26   2       84.58      123.59     35.58 o 
  -2  26   2      103.28      112.78     37.62 o 
   0  26   2       35.48       33.66     28.52 o 
   2  26   2       92.55       35.28     26.57 o 
   4  26   2      281.72      198.42     37.89 o 
   6  26   2      341.14      391.74     47.20 o 
   8  26   2        6.08      -23.65     31.20 o 
  10  26   2        4.67      -29.00     31.71 o 
  12  26   2        9.72       34.78     35.22 o 
  14  26   2        1.83       12.02     35.85 o 
  16  26   2      284.82      343.81     53.38 o 
  18  26   2       50.54       62.22     41.14 o 
 -17  27   2      275.74      258.03     64.74 o 
 -15  27   2      498.17      454.54     58.49 o 
 -13  27   2       13.34       17.77     47.91 o 
 -11  27   2        7.82        8.12     45.30 o 
  -9  27   2      193.09      281.56     55.38 o 
  -7  27   2        0.61      -12.27     32.31 o 
  -5  27   2       79.17       89.50     36.48 o 
  -3  27   2      367.87      537.98     64.91 o 
  -1  27   2      643.41      649.04     56.90 o 
   1  27   2     1304.35     1441.57     66.56 o 
   3  27   2      114.61      130.22     31.58 o 
   5  27   2       37.75       19.29     32.93 o 
   7  27   2       25.81       14.12     33.76 o 
   9  27   2       26.22      -21.69     33.78 o 
  11  27   2        0.14       23.53     35.75 o 
  13  27   2      745.50      677.07     61.78 o 
  15  27   2      303.56      310.59     58.91 o 
  17  27   2        5.91       23.60     42.95 o 
 -16  28   2        3.20       28.46     47.16 o 
 -14  28   2        3.63        6.87     48.50 o 
 -12  28   2        1.01       36.74     49.20 o 
 -10  28   2       99.91       56.49     47.96 o 
  -8  28   2       27.50       59.64     46.13 o 
  -6  28   2       64.04       69.39     41.24 o 
  -4  28   2        7.59       -7.42     37.69 o 
  -2  28   2       96.04       39.37     33.52 o 
   0  28   2       65.32       31.07     31.90 o 
   2  28   2        0.17       17.64     36.52 o 
   4  28   2       32.78       32.84     34.96 o 
   6  28   2      156.35      129.12     39.63 o 
   8  28   2      105.40      122.96     41.74 o 
  10  28   2       54.08       65.47     38.73 o 
  12  28   2       21.37       33.05     37.30 o 
  14  28   2       31.87       76.95     43.70 o 
  16  28   2       75.63      151.45     48.56 o 
 -13  29   2       64.95      146.20     60.71 o 
 -11  29   2      127.42      107.72     56.38 o 
  -9  29   2      917.36      778.50     78.72 o 
  -7  29   2      168.47      153.68     62.61 o 
  -5  29   2      111.56      150.89     50.07 o 
  -3  29   2      444.58      553.53     54.01 o 
  -1  29   2       49.07       39.44     37.37 o 
   1  29   2      369.57      217.74     42.33 o 
   3  29   2      159.89      110.49     47.76 o 
   5  29   2      614.20      688.34     61.67 o 
   7  29   2       27.16       51.99     38.35 o 
   9  29   2       53.88       45.55     39.98 o 
  11  29   2        1.37       -1.27     37.86 o 
  13  29   2       18.52       37.85     42.08 o 
 -12  30   2       54.73       52.70     55.30 o 
 -10  30   2       36.48       13.36     56.53 o 
  -8  30   2       29.52      -54.71     54.71 o 
  -6  30   2      151.11      226.94     65.67 o 
  -4  30   2      260.87      321.47     49.06 o 
  -2  30   2       55.79       32.20     39.14 o 
   0  30   2      163.20       94.71     38.26 o 
   2  30   2       62.52      105.80     50.52 o 
   4  30   2        9.22       43.92     43.17 o 
   6  30   2       28.33      -10.08     37.49 o 
   8  30   2        1.80       28.58     39.29 o 
  10  30   2       10.13       21.54     39.15 o 
  12  30   2       89.16       38.05     42.60 o 
  -9  31   2      286.20      237.32     72.78 o 
  -7  31   2        1.78      -15.36     54.34 o 
  -5  31   2      125.75        4.74     68.23 o 
  -3  31   2        1.37      -24.27     40.89 o 
  -1  31   2      159.37      143.89     53.80 o 
   1  31   2      316.09      470.78     67.72 o 
   3  31   2       78.80      108.43     64.21 o 
   5  31   2      383.71      381.18     66.17 o 
   7  31   2      285.68      154.00     46.64 o 
   9  31   2       18.19        4.98     42.42 o 
  -4  32   2      208.37       93.68     57.79 o 
  -2  32   2       31.22      -48.26     48.26 o 
   0  32   2       18.40       85.29     58.40 o 
   2  32   2        0.09        6.06     49.66 o 
   4  32   2        0.98        1.65     48.73 o 
   0   1   3      139.02      172.81     11.66 o 
  -1   2   3     2782.69     3012.58     47.09 o 
   1   2   3       84.49       83.84     10.73 o 
  -2   3   3     2359.04     2356.37     44.95 o 
   0   3   3      800.56      826.25     26.79 o 
   2   3   3    10840.57    11054.10    102.12 o 
  -3   4   3     2312.85     2506.18     43.57 o 
  -1   4   3     2573.19     2741.04     43.40 o 
   1   4   3      898.75     1089.85     29.96 o 
   3   4   3      888.79      901.92     23.30 o 
  -4   5   3     2825.09     2924.70     39.52 o 
  -2   5   3     1620.50     1746.37     27.95 o 
   0   5   3        4.51       10.68      8.60 o 
   2   5   3       93.48       92.73     10.18 o 
   4   5   3      176.93      179.85     12.73 o 
  -5   6   3      544.03      605.25     17.25 o 
  -3   6   3     1434.34     1488.84     37.80 o 
  -1   6   3        2.58       -6.88      6.88 o 
   1   6   3      278.97      342.26     14.46 o 
   3   6   3      495.70      558.37     16.69 o 
   5   6   3     1622.40     1857.91     30.60 o 
  -6   7   3      218.93      252.88     11.03 o 
  -4   7   3       82.07       89.64      9.45 o 
  -2   7   3       59.39       53.86      8.32 o 
   0   7   3      506.76      534.90     15.41 o 
   2   7   3      102.42       85.62     14.86 o 
   4   7   3     2979.15     3012.99     35.95 o 
   6   7   3     2864.53     3239.85     43.27 o 
  -7   8   3     2772.24     2658.97     36.82 o 
  -5   8   3      300.81      343.60     14.34 o 
  -3   8   3      219.81      298.13     14.49 o 
  -1   8   3     3407.45     3443.88     40.16 o 
   1   8   3     2212.18     2191.80     32.48 o 
   3   8   3     1060.83     1103.04     21.96 o 
   5   8   3     4073.37     4245.18     53.67 o 
   7   8   3      456.70      530.40     20.51 o 
  -8   9   3      596.11      582.88     24.61 o 
  -6   9   3     1811.68     1942.05     32.42 o 
  -4   9   3       65.09       44.65      9.89 o 
  -2   9   3     1871.56     1836.99     29.59 o 
   0   9   3      405.79      420.27     17.17 o 
   2   9   3     1610.07     1529.37     25.53 o 
   4   9   3       28.61       41.36      8.29 o 
   6   9   3        4.26       -0.57      9.21 o 
   8   9   3       58.84       67.30     11.72 o 
  -9  10   3      135.55       83.72     13.94 o 
  -7  10   3      425.12      455.24     20.59 o 
  -5  10   3      468.81      502.99     18.48 o 
  -3  10   3      110.45      111.79     11.72 o 
  -1  10   3     1042.56     1136.65     35.93 o 
   1  10   3     1525.15     1525.35     26.93 o 
   3  10   3     1307.81     1370.76     34.73 o 
   5  10   3        5.46       31.72     11.29 o 
   7  10   3       10.05        7.55     11.26 o 
   9  10   3        8.64      -12.63     12.63 o 
 -10  11   3      658.45      578.81     28.72 o 
  -8  11   3      977.41     1059.48     37.29 o 
  -6  11   3      436.57      456.47     25.53 o 
  -4  11   3      263.66      260.83     14.38 o 
  -2  11   3      656.07      656.99     20.85 o 
   0  11   3       42.51       60.15     10.87 o 
   2  11   3      528.38      547.70     20.44 o 
   4  11   3      984.38     1018.68     29.23 o 
   6  11   3     1211.22     1184.16     44.81 o 
   8  11   3      894.92      932.83     32.57 o 
  10  11   3      228.37      209.36     27.99 o 
 -11  12   3      155.09      171.66     21.27 o 
  -9  12   3      150.73      153.26     18.24 o 
  -7  12   3      531.12      465.49     23.46 o 
  -5  12   3      237.32      254.55     21.42 o 
  -3  12   3        0.07        0.07     10.00 o 
  -1  12   3      656.71      637.93     22.96 o 
   1  12   3       64.92       59.92     12.23 o 
   3  12   3      163.19      133.27     16.18 o 
   5  12   3       46.80       37.58     15.93 o 
   7  12   3     1509.76     1563.84     40.22 o 
   9  12   3       26.11       19.87     16.60 o 
  11  12   3       92.42      105.99     19.83 o 
 -12  13   3        7.28        5.40     18.34 o 
 -10  13   3       59.42       55.63     17.09 o 
  -8  13   3       87.51       67.63     17.66 o 
  -6  13   3      210.20      168.57     18.89 o 
  -4  13   3       53.47       47.39     14.61 o 
  -2  13   3     1368.89     1364.41     30.48 o 
   0  13   3     2660.29     2512.39     42.28 o 
   2  13   3      877.87      881.11     30.50 o 
   4  13   3      495.73      544.81     28.00 o 
   6  13   3       56.38       43.32     20.08 o 
   8  13   3       11.24       10.98     15.91 o 
  10  13   3     1408.61     1466.48     43.77 o 
  12  13   3        0.43        9.63     17.77 o 
 -13  14   3       56.89       36.48     22.12 o 
 -11  14   3     1168.75     1187.25     58.54 o 
  -9  14   3      371.05      363.03     35.48 o 
  -7  14   3      932.64     1151.77     48.32 o 
  -5  14   3     1430.84     1413.57     39.81 o 
  -3  14   3      484.86      537.63     32.20 o 
  -1  14   3       58.75       62.30     14.21 o 
   1  14   3      245.68      254.69     21.13 o 
   3  14   3     1067.43      958.50     55.37 o 
   5  14   3       61.82       58.53     18.14 o 
   7  14   3     1496.56     1446.48     41.62 o 
   9  14   3        0.39        9.82     16.86 o 
  11  14   3       26.67       23.87     18.64 o 
  13  14   3        7.42      -12.31     17.88 o 
 -14  15   3      364.72      258.13     31.41 o 
 -12  15   3     1002.17     1046.05     48.05 o 
 -10  15   3     1155.92     1394.46     48.85 o 
  -8  15   3       75.29       60.94     20.23 o 
  -6  15   3     1595.34     1707.03     44.85 o 
  -4  15   3        0.65        0.78     14.14 o 
  -2  15   3      195.48      196.96     18.18 o 
   0  15   3       51.50       66.38     16.42 o 
   2  15   3       14.47       12.83     16.45 o 
   4  15   3     1040.02     1019.89     49.81 o 
   6  15   3      275.24      274.91     23.38 o 
   8  15   3      389.71      372.57     27.26 o 
  10  15   3      832.02      789.83     37.24 o 
  12  15   3      661.12      757.71     42.92 o 
  14  15   3       50.68       48.10     24.26 o 
 -15  16   3      649.48      752.87     46.64 o 
 -13  16   3      172.64      215.85     30.44 o 
 -11  16   3       32.08       16.36     20.12 o 
  -9  16   3      493.37      592.90     56.07 o 
  -7  16   3      492.57      439.97     29.30 o 
  -5  16   3        0.27        6.10     16.44 o 
  -3  16   3       37.62       52.61     16.75 o 
  -1  16   3     1749.41     1895.82     43.31 o 
   1  16   3       15.41        0.31     16.82 o 
   3  16   3       58.85       49.14     17.47 o 
   5  16   3       14.49       -5.23     14.88 o 
   7  16   3      465.35      519.03     30.62 o 
   9  16   3       77.98       75.23     21.34 o 
  11  16   3      260.35      226.54     38.81 o 
  13  16   3      237.17      241.44     32.32 o 
  15  16   3       62.49       45.24     25.79 o 
 -16  17   3      370.23      386.96     39.34 o 
 -14  17   3        3.34        9.13     23.35 o 
 -12  17   3       61.03       87.78     24.32 o 
 -10  17   3       90.19       64.89     22.70 o 
  -8  17   3      298.61      377.38     30.11 o 
  -6  17   3      667.35      687.53     43.57 o 
  -4  17   3        0.34       -9.44     15.91 o 
  -2  17   3       26.54       12.84     16.10 o 
   0  17   3       77.40       55.63     20.21 o 
   2  17   3      534.04      572.41     35.34 o 
   4  17   3     1102.22     1132.17     46.73 o 
   6  17   3      488.41      473.79     29.99 o 
   8  17   3      259.77      296.43     27.25 o 
  10  17   3       94.86       49.78     20.72 o 
  12  17   3      439.95      497.17     34.16 o 
  14  17   3       48.20       22.74     24.14 o 
  16  17   3      525.63      518.36     47.27 o 
 -17  18   3       17.73        6.93     28.59 o 
 -15  18   3       92.05       96.93     30.82 o 
 -13  18   3      534.95      497.32     40.22 o 
 -11  18   3     1309.07     1250.72     79.75 o 
  -9  18   3       47.70       53.99     24.57 o 
  -7  18   3        4.49       17.70     19.89 o 
  -5  18   3     1597.44     1497.74     55.60 o 
  -3  18   3      102.26      128.01     21.88 o 
  -1  18   3      194.77      239.26     27.15 o 
   1  18   3       54.39       38.07     19.89 o 
   3  18   3     1496.69     1513.10     50.69 o 
   5  18   3      201.85      192.80     22.55 o 
   7  18   3      170.10      169.49     24.41 o 
   9  18   3      668.65      610.31     38.86 o 
  11  18   3     1454.44     1452.31     59.30 o 
  13  18   3       93.41       70.05     27.44 o 
  15  18   3       34.97       56.08     34.05 o 
  17  18   3      230.18      245.94     51.95 o 
 -18  19   3      383.80      394.79     48.72 o 
 -16  19   3       15.69        6.86     27.71 o 
 -14  19   3       70.38       51.32     25.77 o 
 -12  19   3      188.98      142.63     25.85 o 
 -10  19   3      470.91      462.93     45.55 o 
  -8  19   3       17.74       35.75     21.59 o 
  -6  19   3      382.79      421.29     42.35 o 
  -4  19   3     1932.83     2113.74     72.18 o 
  -2  19   3      539.40      564.37     36.48 o 
   0  19   3      677.35      753.23     65.06 o 
   2  19   3      330.65      431.49     35.04 o 
   4  19   3     1709.17     1753.34     51.72 o 
   6  19   3      545.02      515.80     33.92 o 
   8  19   3       37.57       82.07     22.74 o 
  10  19   3      267.31      231.63     29.57 o 
  12  19   3        2.21       -4.87     24.81 o 
  14  19   3      375.88      308.66     37.65 o 
  16  19   3      707.66      719.92     55.91 o 
  18  19   3      549.85      628.89     56.75 o 
 -19  20   3       33.19       23.35     34.62 o 
 -17  20   3       93.61       97.80     45.07 o 
 -15  20   3      286.42      254.35     34.16 o 
 -13  20   3      137.10      122.00     26.89 o 
 -11  20   3      159.23      139.15     34.45 o 
  -9  20   3     1185.58     1385.84     57.18 o 
  -7  20   3      195.29      183.25     28.88 o 
  -5  20   3       36.43       -8.48     21.35 o 
  -3  20   3      342.68      331.63     33.71 o 
  -1  20   3     1344.26     1249.47     55.66 o 
   1  20   3      502.98      461.35     37.23 o 
   3  20   3      278.55      212.73     29.78 o 
   5  20   3      337.24      299.86     27.92 o 
   7  20   3       95.31       70.50     23.47 o 
   9  20   3       76.10       77.41     26.75 o 
  11  20   3      115.13       64.13     26.14 o 
  13  20   3      124.53      169.99     34.11 o 
  15  20   3      266.57      284.23     43.97 o 
  17  20   3        2.91      -20.01     31.02 o 
  19  20   3        6.04       21.56     37.10 o 
 -20  21   3       74.88       87.74     40.00 o 
 -18  21   3       57.18       10.71     34.08 o 
 -16  21   3       30.90       45.41     33.50 o 
 -14  21   3      306.37      326.71     34.50 o 
 -12  21   3       41.07       31.86     24.81 o 
 -10  21   3      257.91      178.92     28.58 o 
  -8  21   3        0.59       10.22     21.86 o 
  -6  21   3        0.66       11.52     24.73 o 
  -4  21   3      100.68      139.38     28.99 o 
  -2  21   3       91.52       72.18     34.46 o 
   0  21   3      382.60      519.10     42.88 o 
   2  21   3        6.83       -9.14     22.21 o 
   4  21   3       62.43       42.36     21.12 o 
   6  21   3      104.65       85.08     22.61 o 
   8  21   3      374.59      384.01     37.33 o 
  10  21   3       94.06       54.28     26.61 o 
  12  21   3       46.75       44.25     27.96 o 
  14  21   3        0.50      -22.25     29.49 o 
  16  21   3       30.32        5.98     30.89 o 
  18  21   3       91.03      138.31     40.06 o 
  20  21   3       26.22       34.47     37.86 o 
 -21  22   3       25.74      -23.61     40.33 o 
 -19  22   3       92.10       67.41     43.50 o 
 -17  22   3      119.79      120.53     40.93 o 
 -15  22   3       34.49       73.28     32.87 o 
 -13  22   3      291.51      231.84     35.19 o 
 -11  22   3        4.10       34.73     25.19 o 
  -9  22   3        3.67       15.08     23.38 o 
  -7  22   3      119.18       73.07     29.13 o 
  -5  22   3     1058.78     1171.17     55.69 o 
  -3  22   3        7.86      -25.86     25.86 o 
  -1  22   3       91.98       71.98     32.52 o 
   1  22   3      995.32     1030.31     54.49 o 
   3  22   3      123.09      138.32     26.07 o 
   5  22   3      109.60       74.85     23.33 o 
   7  22   3       21.86       16.36     25.76 o 
   9  22   3      464.64      425.81     46.34 o 
  11  22   3       62.80       64.06     30.79 o 
  13  22   3       48.32       44.98     32.26 o 
  15  22   3       79.27       63.41     34.84 o 
  17  22   3       69.12       97.90     40.37 o 
  19  22   3       41.71       93.56     42.19 o 
  21  22   3      128.60      230.94     50.92 o 
 -20  23   3        4.67        8.89     41.23 o 
 -18  23   3      131.68      127.65     42.53 o 
 -16  23   3       71.61       98.67     39.84 o 
 -14  23   3      128.04      139.25     41.51 o 
 -12  23   3      135.44      155.05     33.24 o 
 -10  23   3       41.53       50.56     31.28 o 
  -8  23   3       54.91       82.83     30.05 o 
  -6  23   3       56.81       40.68     31.46 o 
  -4  23   3      125.00       64.27     31.77 o 
  -2  23   3      161.81      149.28     36.35 o 
   0  23   3       65.53       42.68     33.16 o 
   2  23   3       47.26       73.57     32.91 o 
   4  23   3      136.86       94.65     26.55 o 
   6  23   3       36.59       32.33     26.38 o 
   8  23   3      870.92      909.46     60.21 o 
  10  23   3      206.51      203.51     36.23 o 
  12  23   3      289.98      329.31     44.36 o 
  14  23   3       64.92      113.74     38.32 o 
  16  23   3      155.06      244.97     44.86 o 
  18  23   3       30.70       27.38     38.86 o 
  20  23   3       78.23      116.07     45.01 o 
 -19  24   3       20.27      -21.86     40.60 o 
 -17  24   3      203.49      160.46     45.51 o 
 -15  24   3       32.79       27.13     36.79 o 
 -13  24   3       73.52       95.24     36.49 o 
 -11  24   3        0.04      -16.64     31.21 o 
  -9  24   3      685.86      642.33     61.29 o 
  -7  24   3       86.54      101.07     38.33 o 
  -5  24   3       77.14      119.30     39.49 o 
  -3  24   3      338.40      420.93     52.26 o 
  -1  24   3      338.66      308.27     48.14 o 
   1  24   3       19.44       40.26     29.82 o 
   3  24   3      185.18      163.44     37.03 o 
   5  24   3     1158.94     1214.24     65.16 o 
   7  24   3      394.76      342.16     43.28 o 
   9  24   3       21.38       48.19     30.68 o 
  11  24   3        1.38        0.88     32.67 o 
  13  24   3       85.10      127.32     38.33 o 
  15  24   3       10.54        7.37     33.96 o 
  17  24   3       79.05       67.68     38.27 o 
  19  24   3       18.68       14.74     40.01 o 
 -18  25   3       14.04       31.12     42.95 o 
 -16  25   3        5.56      -39.09     40.21 o 
 -14  25   3        0.79      -16.91     41.09 o 
 -12  25   3        4.45       43.04     44.94 o 
 -10  25   3       25.92       81.93     39.55 o 
  -8  25   3      293.27      361.40     80.26 o 
  -6  25   3        3.73      -32.15     32.15 o 
  -4  25   3       54.48       19.73     36.76 o 
  -2  25   3       34.07       23.94     34.08 o 
   0  25   3        1.83       -5.36     41.32 o 
   2  25   3      482.58      390.17     71.46 o 
   4  25   3      186.04      226.84     52.94 o 
   6  25   3        0.54       34.30     28.74 o 
   8  25   3       20.20        4.55     31.53 o 
  10  25   3       87.07      140.22     39.44 o 
  12  25   3       43.40       21.99     34.74 o 
  14  25   3       22.22       19.56     38.42 o 
  16  25   3        0.32      -12.25     37.47 o 
  18  25   3       23.93       25.37     41.70 o 
 -17  26   3       80.46       60.18     46.88 o 
 -15  26   3      163.57      254.25     59.78 o 
 -13  26   3      151.38      121.98     58.09 o 
 -11  26   3       35.45       37.24     45.50 o 
  -9  26   3        1.04       33.10     38.15 o 
  -7  26   3        0.61      -17.98     36.48 o 
  -5  26   3       34.00       77.11     40.65 o 
  -3  26   3        0.71       18.81     47.27 o 
  -1  26   3        2.17      -29.36     42.18 o 
   1  26   3       71.13      136.04     51.12 o 
   3  26   3       11.73       50.21     32.61 o 
   5  26   3       19.95       25.58     29.41 o 
   7  26   3        5.45       49.51     32.54 o 
   9  26   3       17.07       16.12     35.57 o 
  11  26   3       22.91       32.78     36.73 o 
  13  26   3        0.81       40.71     38.03 o 
  15  26   3        3.80      -22.78     37.40 o 
  17  26   3       13.42       54.36     43.38 o 
 -16  27   3       48.02       86.16     56.79 o 
 -14  27   3       17.08       10.88     50.49 o 
 -12  27   3       17.37      -23.11     55.91 o 
 -10  27   3      100.61       89.35     51.12 o 
  -8  27   3      115.39      101.59     54.06 o 
  -6  27   3       10.25       30.91     66.27 o 
  -4  27   3        6.38       54.92     47.23 o 
  -2  27   3       83.49       92.06     48.79 o 
   0  27   3      326.20      349.23     60.39 o 
   2  27   3       30.43       60.60     39.19 o 
   4  27   3       10.43       21.35     33.84 o 
   6  27   3        0.04        6.10     32.34 o 
   8  27   3       12.05       56.53     37.36 o 
  10  27   3       12.31        6.69     36.85 o 
  12  27   3       49.33       88.04     41.01 o 
  14  27   3      123.07      102.51     50.48 o 
  16  27   3       35.09        5.02     43.83 o 
 -13  28   3       34.98      114.78     81.49 o 
 -11  28   3        2.28       58.27     72.26 o 
  -9  28   3       20.13       12.58     52.94 o 
  -7  28   3        7.16       40.20     52.20 o 
  -5  28   3      104.87      125.39     54.38 o 
  -3  28   3       71.03       67.92     49.19 o 
  -1  28   3       26.21       15.49     46.84 o 
   1  28   3        1.39       -8.76     38.46 o 
   3  28   3        1.24      -16.99     38.26 o 
   5  28   3        4.33      -15.07     36.82 o 
   7  28   3        0.73      -34.13     36.31 o 
   9  28   3       26.95       40.51     39.01 o 
  11  28   3       34.20        5.65     38.84 o 
  13  28   3       28.41       47.48     42.49 o 
 -12  29   3        9.60      -86.53    107.05 o 
 -10  29   3       59.26      -12.94     77.04 o 
  -8  29   3       76.50       60.02     58.37 o 
  -6  29   3       22.87        3.33     52.23 o 
  -4  29   3      106.87      134.72     58.93 o 
  -2  29   3       61.59       28.53     50.93 o 
   0  29   3        5.04      -14.93     40.16 o 
   2  29   3        6.12       15.63     44.19 o 
   4  29   3      258.93      246.67     74.07 o 
   6  29   3       15.57       14.08     44.38 o 
   8  29   3      109.32      167.93     46.54 o 
  10  29   3       14.56       -6.38     39.88 o 
  12  29   3       48.58       42.24     43.42 o 
  -9  30   3      160.45      302.66    104.27 o 
  -7  30   3       73.82       51.08     57.01 o 
  -5  30   3        0.07        6.32     55.48 o 
  -3  30   3        0.04      -13.52     52.84 o 
  -1  30   3       77.43       58.06     46.01 o 
   1  30   3       29.34       41.40     50.24 o 
   3  30   3        0.79       51.73     62.07 o 
   5  30   3        5.99       32.53     54.98 o 
   7  30   3        0.64      -13.82     46.83 o 
   9  30   3       14.71       71.15     43.96 o 
  -4  31   3        9.93       35.49     57.14 o 
  -2  31   3        9.07        5.01     44.39 o 
   0  31   3       49.09       41.57     50.11 o 
   2  31   3       19.08       26.35     48.32 o 
   4  31   3       21.64       40.41     67.78 o 
   0   0   4    12177.13    10681.09    186.29 o 
   1   1   4       67.59        4.06     10.32 o 
   0   2   4    22524.32    22410.82    193.33 o 
   2   2   4    19423.96    20108.81    161.66 o 
  -1   3   4        9.52       49.84     22.58 o 
   1   3   4     7559.22     7305.84     91.64 o 
   3   3   4    37214.55    38060.57    315.09 o 
  -2   4   4    10855.66    10995.54    117.07 o 
   0   4   4     5306.58     5513.90     66.85 o 
   2   4   4     5041.71     5331.87     65.88 o 
   4   4   4    21181.50    21891.62    199.26 o 
  -3   5   4    19216.69    18716.35    185.68 o 
  -1   5   4    10164.98     9863.25    102.62 o 
   1   5   4     4939.15     5252.83     59.50 o 
   3   5   4     3790.41     3651.93     53.20 o 
   5   5   4      935.78      887.10     27.64 o 
  -4   6   4    12345.77    11508.63    116.99 o 
  -2   6   4     6547.04     6026.85     80.39 o 
   0   6   4      264.63      330.36     21.07 o 
   2   6   4     5095.09     5643.62     67.48 o 
   4   6   4     1057.64     1276.38     31.12 o 
   6   6   4        0.63       32.68     12.38 o 
  -5   7   4     3326.07     3375.13     48.04 o 
  -3   7   4    11173.75    11263.16    111.56 o 
  -1   7   4        4.27        5.21     11.66 o 
   1   7   4      109.72      123.52     13.45 o 
   3   7   4      203.86      195.86     15.10 o 
   5   7   4     2658.31     2909.14     58.49 o 
   7   7   4     6754.64     7076.38     85.02 o 
  -6   8   4     1448.19     1325.50     36.81 o 
  -4   8   4    21095.13    21226.15    175.92 o 
  -2   8   4    17028.13    16716.77    152.82 o 
   0   8   4      151.07      167.27     15.01 o 
   2   8   4     3579.23     3344.71     45.70 o 
   4   8   4     8586.22     8317.98     86.06 o 
   6   8   4     1987.50     1915.14     36.83 o 
   8   8   4      596.85      721.10     26.23 o 
  -7   9   4      359.55      431.84     21.88 o 
  -5   9   4     8826.92     9155.19    101.07 o 
  -3   9   4      700.76      730.62     25.23 o 
  -1   9   4       24.28       33.70     13.53 o 
   1   9   4     5662.53     5649.78     66.63 o 
   3   9   4     5080.64     4739.70     63.92 o 
   5   9   4     5604.41     5549.53     72.29 o 
   7   9   4      151.00      150.58     14.55 o 
   9   9   4      350.72      395.81     23.35 o 
  -8  10   4        0.14       18.40     13.11 o 
  -6  10   4     4740.41     4684.00     59.71 o 
  -4  10   4     1560.73     1702.82     40.16 o 
  -2  10   4      959.45      959.94     27.64 o 
   0  10   4      659.49      729.73     25.27 o 
   2  10   4     5401.65     5120.81     69.48 o 
   4  10   4    16381.98    15654.09    150.68 o 
   6  10   4      143.17      129.71     18.12 o 
   8  10   4        3.31       -2.97     13.47 o 
  10  10   4     1401.30     1447.74     38.12 o 
  -9  11   4      392.62      453.54     26.72 o 
  -7  11   4      412.05      418.02     30.06 o 
  -5  11   4     2484.16     2351.75     39.56 o 
  -3  11   4     1180.90     1180.31     31.51 o 
  -1  11   4      952.16      894.92     28.09 o 
   1  11   4      473.64      464.67     23.93 o 
   3  11   4      659.96      691.75     28.79 o 
   5  11   4     2998.16     2879.27     53.99 o 
   7  11   4       93.72       68.80     16.69 o 
   9  11   4      488.32      602.35     27.35 o 
  11  11   4      228.17      281.30     26.37 o 
 -10  12   4       98.12       89.26     20.48 o 
  -8  12   4     2621.77     2583.78     59.69 o 
  -6  12   4     7699.69     7718.77     89.74 o 
  -4  12   4     2555.84     2414.30     47.53 o 
  -2  12   4        4.96       36.88     14.21 o 
   0  12   4      570.42      473.91     25.41 o 
   2  12   4     2046.34     1888.72     51.85 o 
   4  12   4     4535.35     4504.14     78.69 o 
   6  12   4     1880.33     1906.24     59.87 o 
   8  12   4     1511.07     1478.85     42.25 o 
  10  12   4    10149.02    10346.46    122.75 o 
  12  12   4     1805.82     1934.68     52.72 o 
 -11  13   4        0.10       19.85     18.66 o 
  -9  13   4      115.27      114.44     20.86 o 
  -7  13   4     2976.85     3049.29     59.51 o 
  -5  13   4        2.58        3.54     15.65 o 
  -3  13   4       26.68       32.16     15.58 o 
  -1  13   4      236.70      282.01     25.73 o 
   1  13   4     5626.82     5509.98     90.66 o 
   3  13   4      308.22      307.92     25.75 o 
   5  13   4       42.58       64.38     18.11 o 
   7  13   4     5479.26     5590.49     83.71 o 
   9  13   4     4928.67     4977.33     78.78 o 
  11  13   4      627.59      770.65     37.49 o 
  13  13   4       75.22       85.98     31.63 o 
 -12  14   4      279.48      264.74     39.26 o 
 -10  14   4      959.47      943.63     44.14 o 
  -8  14   4     1858.92     1946.14     54.81 o 
  -6  14   4     6938.36     6748.46     99.18 o 
  -4  14   4     4638.82     4309.33     92.24 o 
  -2  14   4     1182.83     1228.77     64.19 o 
   0  14   4      511.12      557.36     33.98 o 
   2  14   4     3237.29     3125.74     63.16 o 
   4  14   4       92.20      102.75     19.44 o 
   6  14   4       67.99       77.58     19.27 o 
   8  14   4      350.41      332.34     24.68 o 
  10  14   4     3909.19     3986.97     72.60 o 
  12  14   4       17.35        9.64     19.82 o 
  14  14   4       74.57       67.80     22.92 o 
 -13  15   4        0.71       16.22     22.36 o 
 -11  15   4       18.73      -12.87     22.62 o 
  -9  15   4       76.16       63.02     24.58 o 
  -7  15   4     1370.99     1460.84     56.23 o 
  -5  15   4     2136.74     2178.92     93.87 o 
  -3  15   4      277.69      270.17     30.89 o 
  -1  15   4        0.90        9.19     22.39 o 
   1  15   4     2047.89     2137.71     58.62 o 
   3  15   4     2721.04     2854.89     62.36 o 
   5  15   4      806.95      771.53     36.51 o 
   7  15   4       71.31       32.34     20.03 o 
   9  15   4      565.39      636.65     45.10 o 
  11  15   4     2568.39     2508.43     60.85 o 
  13  15   4       66.66       46.78     22.02 o 
  15  15   4      578.56      547.83     45.33 o 
 -14  16   4     1915.53     2059.85     69.05 o 
 -12  16   4     1020.26      996.31     68.88 o 
 -10  16   4      838.09      805.97     48.09 o 
  -8  16   4       18.92        4.13     24.15 o 
  -6  16   4      141.53      152.52     26.52 o 
  -4  16   4      359.18      353.92     35.41 o 
  -2  16   4     8983.60     8681.64    137.86 o 
   0  16   4    10626.98    10216.83    140.84 o 
   2  16   4     3509.80     3453.00     75.59 o 
   4  16   4     2056.02     1998.42     74.17 o 
   6  16   4      284.02      252.74     35.30 o 
   8  16   4      446.11      506.49     29.87 o 
  10  16   4     3021.04     3012.93     81.43 o 
  12  16   4      814.36      727.14     40.03 o 
  14  16   4      662.18      699.01     40.77 o 
  16  16   4     2681.93     2659.05    110.39 o 
 -15  17   4     2469.78     2557.62    111.81 o 
 -13  17   4      603.20      692.07     46.69 o 
 -11  17   4      591.83      648.12     71.71 o 
  -9  17   4       22.22      -11.45     29.68 o 
  -7  17   4      826.90      858.65     62.37 o 
  -5  17   4     1955.80     1950.18     67.57 o 
  -3  17   4       82.20      103.68     35.63 o 
  -1  17   4     2214.33     2205.09     69.09 o 
   1  17   4       41.69       72.95     23.88 o 
   3  17   4       45.34       48.04     23.15 o 
   5  17   4     2201.83     2297.50     61.31 o 
   7  17   4     3116.12     3209.78     85.28 o 
   9  17   4     1565.28     1645.94     62.60 o 
  11  17   4      695.35      729.55     40.04 o 
  13  17   4       28.47       10.65     23.01 o 
  15  17   4       52.25       25.66     27.41 o 
  17  17   4      584.54      713.55     55.94 o 
 -16  18   4      471.55      476.99     46.56 o 
 -14  18   4      519.61      553.73     47.84 o 
 -12  18   4      103.05      159.35     33.88 o 
 -10  18   4     3612.53     3503.24     88.86 o 
  -8  18   4      751.77      646.72     50.17 o 
  -6  18   4     1301.87     1223.10     61.31 o 
  -4  18   4      144.95      146.04     31.06 o 
  -2  18   4      880.95      783.16     64.31 o 
   0  18   4       54.94       42.46     24.24 o 
   2  18   4      133.80      172.82     28.53 o 
   4  18   4      912.66      886.44     43.18 o 
   6  18   4     2944.37     2931.98     67.54 o 
   8  18   4     6567.88     6543.18     94.15 o 
  10  18   4      198.15      188.35     27.49 o 
  12  18   4       25.41       30.32     23.40 o 
  14  18   4        0.12       -4.09     26.54 o 
  16  18   4      282.40      370.86     57.34 o 
  18  18   4        8.68       27.54     31.86 o 
 -17  19   4      875.52      810.43     57.25 o 
 -15  19   4      514.29      580.43     53.87 o 
 -13  19   4       76.86       41.59     31.78 o 
 -11  19   4     3783.22     4046.38     93.06 o 
  -9  19   4      114.74       57.81     29.26 o 
  -7  19   4      104.74       53.58     28.98 o 
  -5  19   4     1770.61     1927.25     73.28 o 
  -3  19   4     4043.74     4008.38    100.40 o 
  -1  19   4      764.81      772.07     70.40 o 
   1  19   4      991.30      975.25     60.82 o 
   3  19   4      135.04      168.62     29.17 o 
   5  19   4      375.96      329.03     36.77 o 
   7  19   4      221.96      335.48     28.77 o 
   9  19   4        0.12       14.17     21.73 o 
  11  19   4       19.71       30.21     22.92 o 
  13  19   4        0.31       -1.62     25.45 o 
  15  19   4       92.24       74.10     33.34 o 
  17  19   4      169.45      115.89     35.61 o 
  19  19   4        1.96        0.01     45.83 o 
 -18  20   4        9.03       65.28     39.16 o 
 -16  20   4       44.25       37.84     33.25 o 
 -14  20   4       86.70       70.35     30.99 o 
 -12  20   4      272.67      240.36     40.74 o 
 -10  20   4     1057.82     1116.72     80.47 o 
  -8  20   4      582.71      610.86     52.23 o 
  -6  20   4      413.86      471.54     45.08 o 
  -4  20   4     2430.44     2367.45     82.33 o 
  -2  20   4       14.87        5.57     30.28 o 
   0  20   4      300.16      352.79     41.01 o 
   2  20   4      213.77      260.72     51.37 o 
   4  20   4      238.31      285.54     47.30 o 
   6  20   4     1035.70     1010.22     48.91 o 
   8  20   4     1295.62     1218.87     54.53 o 
  10  20   4        1.59        2.95     23.04 o 
  12  20   4       82.32       39.07     27.84 o 
  14  20   4      142.89      146.62     40.15 o 
  16  20   4       80.66       15.13     33.28 o 
  18  20   4      148.56      139.85     42.31 o 
  20  20   4        3.73        4.53     39.67 o 
 -19  21   4      177.76      116.22     46.81 o 
 -17  21   4       43.11       89.44     37.32 o 
 -15  21   4       32.45       64.25     33.71 o 
 -13  21   4      372.08      273.39     41.06 o 
 -11  21   4      862.06      853.61     71.52 o 
  -9  21   4      116.46      135.37     39.66 o 
  -7  21   4       28.92       -0.12     32.05 o 
  -5  21   4      424.63      314.29     45.80 o 
  -3  21   4     1486.45     1515.25     89.64 o 
  -1  21   4      814.84      840.50     62.89 o 
   1  21   4       11.09      -25.64     29.03 o 
   3  21   4      330.68      329.84     47.79 o 
   5  21   4      915.22      918.14     54.31 o 
   7  21   4        0.25       27.43     24.67 o 
   9  21   4       37.90       44.17     25.20 o 
  11  21   4       90.74      123.69     32.13 o 
  13  21   4      385.92      489.12     47.83 o 
  15  21   4       49.09       29.12     32.22 o 
  17  21   4       90.90       93.65     39.26 o 
  19  21   4        0.92       69.56     41.18 o 
  21  21   4       44.49       73.30     49.21 o 
 -20  22   4      299.36      321.42     60.41 o 
 -18  22   4      388.88      363.13     76.72 o 
 -16  22   4      281.69      251.37     47.63 o 
 -14  22   4       36.87       62.06     37.60 o 
 -12  22   4       87.31      100.83     36.82 o 
 -10  22   4      971.05     1085.14    106.51 o 
  -8  22   4        6.68        7.90     31.57 o 
  -6  22   4        8.58       13.19     33.75 o 
  -4  22   4     2137.80     2100.58     90.17 o 
  -2  22   4      271.09      246.60     43.81 o 
   0  22   4      845.64      703.79     60.19 o 
   2  22   4      142.67      116.03     46.72 o 
   4  22   4       34.21       -4.92     34.63 o 
   6  22   4        2.87       36.11     27.98 o 
   8  22   4      252.70      283.85     34.08 o 
  10  22   4      525.68      443.05     43.16 o 
  12  22   4      668.40      717.77     51.31 o 
  14  22   4      665.01      664.29     55.20 o 
  16  22   4      103.50      103.74     41.15 o 
  18  22   4        0.47      -22.93     37.21 o 
  20  22   4        1.22       -8.69     40.39 o 
 -19  23   4       21.40       49.59     46.56 o 
 -17  23   4        3.23       25.78     47.87 o 
 -15  23   4        3.98       -1.58     35.94 o 
 -13  23   4      144.52       57.44     37.70 o 
 -11  23   4        5.63       14.41     38.45 o 
  -9  23   4      228.50      260.84     46.97 o 
  -7  23   4      290.78      260.75     50.17 o 
  -5  23   4       68.87       89.46     38.17 o 
  -3  23   4      286.05      330.81     49.22 o 
  -1  23   4      337.63      271.05     49.85 o 
   1  23   4       20.40       -6.69     32.46 o 
   3  23   4        7.11       21.96     33.81 o 
   5  23   4      268.04      255.38     66.74 o 
   7  23   4      117.62      129.04     31.52 o 
   9  23   4        6.40        1.72     27.03 o 
  11  23   4       78.73       50.23     30.08 o 
  13  23   4      151.42      185.48     39.83 o 
  15  23   4      151.11      128.82     42.27 o 
  17  23   4       22.70       46.79     45.09 o 
  19  23   4       20.51       64.83     45.42 o 
 -18  24   4        5.28       30.10     52.90 o 
 -16  24   4       11.37        0.73     47.08 o 
 -14  24   4       47.67       38.79     39.11 o 
 -12  24   4      658.10      710.41     65.56 o 
 -10  24   4      188.64      131.77     43.31 o 
  -8  24   4       88.42       74.83     39.67 o 
  -6  24   4      218.95      147.76     49.81 o 
  -4  24   4      508.21      541.34     58.35 o 
  -2  24   4       35.08        4.37     37.73 o 
   0  24   4      425.89      445.48     56.26 o 
   2  24   4     1378.29     1254.66     78.46 o 
   4  24   4      898.50      971.85     59.72 o 
   6  24   4      564.33      532.09     55.96 o 
   8  24   4       26.86       71.59     33.48 o 
  10  24   4       93.51       90.02     33.54 o 
  12  24   4      155.64      162.69     39.94 o 
  14  24   4       30.81        8.29     37.15 o 
  16  24   4        9.32       12.84     42.21 o 
  18  24   4      217.74      216.47     51.08 o 
 -15  25   4      144.17      184.20     59.04 o 
 -13  25   4       12.74       67.24     40.21 o 
 -11  25   4       53.50       69.30     43.53 o 
  -9  25   4      400.81      329.05     54.43 o 
  -7  25   4       32.77       25.06     37.49 o 
  -5  25   4       12.25       32.61     38.19 o 
  -3  25   4        4.79      -25.12     36.55 o 
  -1  25   4        7.82       32.15     38.89 o 
   1  25   4      497.19      594.88     61.21 o 
   3  25   4      926.05     1060.27     94.91 o 
   5  25   4      713.55      881.83     69.31 o 
   7  25   4      375.73      299.19     50.11 o 
   9  25   4       35.84       26.21     34.15 o 
  11  25   4       53.05       62.37     38.46 o 
  13  25   4       61.34       71.33     38.93 o 
  15  25   4       16.12       21.13     40.92 o 
 -14  26   4      109.15      162.82     65.59 o 
 -12  26   4      558.61      639.86     73.18 o 
 -10  26   4      142.70      128.30     55.90 o 
  -8  26   4       61.65       46.83     42.56 o 
  -6  26   4       69.64       69.06     42.11 o 
  -4  26   4        2.17       20.92     39.63 o 
  -2  26   4       34.49       20.63     39.25 o 
   0  26   4        0.31       60.33     42.94 o 
   2  26   4      197.10      222.25     47.41 o 
   4  26   4       42.82        1.08     60.66 o 
   6  26   4       49.38       30.60     38.97 o 
   8  26   4      200.14      164.50     40.97 o 
  10  26   4       77.76       73.30     45.70 o 
  12  26   4        5.31       27.76     39.97 o 
  14  26   4       42.18       24.91     41.93 o 
 -13  27   4        3.52       45.75     51.72 o 
 -11  27   4        0.90        6.80     44.51 o 
  -9  27   4       34.59       66.75     45.98 o 
  -7  27   4      279.09      337.47     57.27 o 
  -5  27   4      201.39      138.45     49.60 o 
  -3  27   4      131.91      141.98     48.40 o 
  -1  27   4       10.48       -0.21     47.68 o 
   1  27   4      129.78       60.04     44.97 o 
   3  27   4       76.71       42.73     41.16 o 
   5  27   4       54.36       97.37     45.08 o 
   7  27   4       71.95       33.88     40.85 o 
   9  27   4      126.56       74.33     43.70 o 
  11  27   4       54.89       21.70     43.94 o 
  13  27   4       53.17       34.50     42.67 o 
 -10  28   4        0.26       -6.36     44.75 o 
  -8  28   4       39.74       94.24     50.24 o 
  -6  28   4       71.84       93.72     48.97 o 
  -4  28   4      424.31      335.67     67.35 o 
  -2  28   4       69.11       81.27     54.09 o 
   0  28   4      136.77       96.39     55.45 o 
   2  28   4       91.10       73.33     43.09 o 
   4  28   4       52.78       14.73     43.30 o 
   6  28   4      231.69      338.79     57.33 o 
   8  28   4       92.54       96.89     71.75 o 
  10  28   4      143.60      199.97     58.40 o 
  -7  29   4       53.84       31.41     58.30 o 
  -5  29   4       20.65       42.26     53.05 o 
  -3  29   4       27.21       16.14     54.36 o 
  -1  29   4      284.08      275.08     69.93 o 
   1  29   4       36.63       51.66     45.19 o 
   3  29   4      155.13      227.80     53.41 o 
   5  29   4        0.21       19.67     51.69 o 
   7  29   4        3.40       17.85     51.46 o 
   0  30   4      145.37      187.13     53.61 o 
   0   1   5      753.48      782.79     38.41 o 
  -1   2   5      401.16      440.67     32.91 o 
   1   2   5      193.20      205.34     21.85 o 
  -2   3   5      233.32      235.79     21.33 o 
   0   3   5        1.09        1.16     13.82 o 
   2   3   5        0.76        8.20     17.78 o 
  -3   4   5      150.83       95.85     16.18 o 
  -1   4   5       98.84       93.48     18.85 o 
   1   4   5      190.41      182.08     24.25 o 
   3   4   5      373.91      365.02     25.81 o 
  -4   5   5      437.22      417.82     26.87 o 
  -2   5   5      542.80      601.98     29.12 o 
   0   5   5      349.14      387.98     30.35 o 
   2   5   5        8.82        8.54     13.26 o 
   4   5   5        0.39        5.83     16.84 o 
  -5   6   5       38.49       35.24     16.96 o 
  -3   6   5       97.57       89.70     16.98 o 
  -1   6   5      158.21      214.69     25.33 o 
   1   6   5      785.61      744.70     26.63 o 
   3   6   5        1.36        4.85     13.25 o 
   5   6   5       39.17       33.92     17.23 o 
  -6   7   5      104.23       98.58     21.41 o 
  -4   7   5      208.34      204.65     22.48 o 
  -2   7   5       83.44       81.37     17.05 o 
   0   7   5      661.74      599.37     30.24 o 
   2   7   5        3.22       -2.80     13.52 o 
   4   7   5      168.82      137.19     20.21 o 
   6   7   5       12.86       -9.64     15.18 o 
  -7   8   5        1.83       -9.00     17.27 o 
  -5   8   5       40.57       17.23     17.59 o 
  -3   8   5      135.30      157.28     17.82 o 
  -1   8   5        9.13      -13.22     13.22 o 
   1   8   5      151.79      179.28     19.20 o 
   3   8   5      125.31       90.17     15.58 o 
   5   8   5      754.58      786.69     35.48 o 
   7   8   5      544.06      530.54     29.96 o 
  -8   9   5       91.53       60.28     19.45 o 
  -6   9   5       35.10       34.99     16.85 o 
  -4   9   5       65.04       45.06     16.24 o 
  -2   9   5       55.77       35.51     15.65 o 
   0   9   5      496.80      460.31     26.08 o 
   2   9   5       55.93       29.74     16.01 o 
   4   9   5      281.92      264.16     20.75 o 
   6   9   5      158.90      118.92     22.92 o 
   8   9   5       82.52       55.05     20.06 o 
  -9  10   5      123.90      176.86     23.88 o 
  -7  10   5       35.12       30.22     19.77 o 
  -5  10   5       68.28       48.12     16.93 o 
  -3  10   5      115.93      110.96     20.02 o 
  -1  10   5     1223.47     1289.64     39.54 o 
   1  10   5     1071.97     1119.15     38.01 o 
   3  10   5      154.82      128.94     19.36 o 
   5  10   5        1.53        0.81     14.46 o 
   7  10   5       16.38       25.94     18.68 o 
   9  10   5      321.84      370.98     33.48 o 
 -10  11   5       19.72       19.14     19.93 o 
  -8  11   5      106.96       81.64     20.10 o 
  -6  11   5      146.67      110.67     21.34 o 
  -4  11   5       30.35       39.17     18.53 o 
  -2  11   5       22.69       25.64     19.17 o 
   0  11   5      516.69      593.46     35.60 o 
   2  11   5       10.91       16.34     15.86 o 
   4  11   5        0.02       -4.80     15.36 o 
   6  11   5       13.88       12.06     15.88 o 
   8  11   5      596.68      639.26     39.69 o 
  10  11   5      529.07      536.27     33.51 o 
 -11  12   5      110.81      116.40     24.94 o 
  -9  12   5      298.58      268.76     35.29 o 
  -7  12   5       39.64       -0.65     17.87 o 
  -5  12   5      108.34       32.21     19.27 o 
  -3  12   5      187.95      176.57     30.84 o 
  -1  12   5       35.56       -8.98     18.27 o 
   1  12   5        3.07       19.87     17.69 o 
   3  12   5      205.43      138.95     21.05 o 
   5  12   5       51.48       61.34     20.44 o 
   7  12   5       21.43       -8.64     16.89 o 
   9  12   5      237.63      224.08     27.43 o 
  11  12   5     1228.83     1237.42     39.63 o 
 -12  13   5      178.95      172.74     27.93 o 
 -10  13   5      179.20      207.16     27.93 o 
  -8  13   5      122.47      112.76     22.78 o 
  -6  13   5        0.34       35.09     19.04 o 
  -4  13   5      140.90       38.84     22.39 o 
  -2  13   5       32.12       17.23     19.35 o 
   0  13   5        7.97      -12.11     17.64 o 
   2  13   5      127.42      145.45     22.80 o 
   4  13   5      315.84      256.16     27.49 o 
   6  13   5      207.13      209.80     29.82 o 
   8  13   5      243.72      200.24     32.31 o 
  10  13   5        0.34       14.34     16.98 o 
  12  13   5      357.68      347.38     27.11 o 
 -13  14   5      131.06      118.04     28.12 o 
 -11  14   5      128.90       96.64     25.41 o 
  -9  14   5       90.58       80.07     22.59 o 
  -7  14   5      355.72      372.05     30.07 o 
  -5  14   5      209.62      228.04     30.01 o 
  -3  14   5        0.02        9.66     20.40 o 
  -1  14   5      107.54      181.50     25.59 o 
   1  14   5     1082.21     1159.02     43.66 o 
   3  14   5      368.11      343.84     30.60 o 
   5  14   5      776.92      720.76     41.62 o 
   7  14   5      290.89      299.23     29.28 o 
   9  14   5        0.10       -9.84     18.96 o 
  11  14   5       40.79       61.11     20.32 o 
  13  14   5       24.38       42.51     24.97 o 
 -14  15   5      149.82      181.46     37.06 o 
 -12  15   5      205.62      221.33     32.27 o 
 -10  15   5       16.55       29.79     22.45 o 
  -8  15   5      288.86      195.27     27.48 o 
  -6  15   5      170.79      198.45     48.25 o 
  -4  15   5      134.59       93.43     25.48 o 
  -2  15   5        7.94        8.97     20.89 o 
   0  15   5      842.56      712.12     44.42 o 
   2  15   5       35.82        7.48     20.04 o 
   4  15   5       44.60       58.14     23.45 o 
   6  15   5       25.67       18.23     22.00 o 
   8  15   5      242.01      166.35     27.04 o 
  10  15   5        1.43       14.09     18.22 o 
  12  15   5      170.12      131.89     23.74 o 
  14  15   5      102.00       97.60     30.11 o 
 -15  16   5      455.57      392.65     40.43 o 
 -13  16   5      177.62      130.49     31.98 o 
 -11  16   5       61.28      100.88     28.26 o 
  -9  16   5       22.97       20.08     23.77 o 
  -7  16   5       27.00       31.80     26.33 o 
  -5  16   5      173.80      232.15     31.95 o 
  -3  16   5      467.50      367.25     37.32 o 
  -1  16   5      590.28      546.67     41.99 o 
   1  16   5        0.12        8.45     22.40 o 
   3  16   5      567.60      486.99     36.56 o 
   5  16   5        5.51        0.36     20.50 o 
   7  16   5       79.49      144.32     27.45 o 
   9  16   5      231.56      251.67     30.60 o 
  11  16   5        4.48      -19.11     23.73 o 
  13  16   5       44.50       18.21     26.68 o 
  15  16   5       99.47       76.05     31.24 o 
 -16  17   5     1217.95     1134.52     69.86 o 
 -14  17   5       47.29       57.13     33.89 o 
 -12  17   5       12.08      -25.00     31.29 o 
 -10  17   5        7.98      -13.62     29.30 o 
  -8  17   5       95.13      155.85     37.40 o 
  -6  17   5      325.61      302.46     36.40 o 
  -4  17   5      433.15      424.75     41.37 o 
  -2  17   5      142.36      140.99     30.28 o 
   0  17   5       60.37       37.66     25.53 o 
   2  17   5        1.59       24.49     24.46 o 
   4  17   5      134.87       83.45     25.31 o 
   6  17   5        0.34       -5.18     21.68 o 
   8  17   5       93.59      105.17     39.35 o 
  10  17   5      152.42      140.69     31.32 o 
  12  17   5       99.37       49.61     27.46 o 
  14  17   5       30.88       25.13     28.89 o 
  16  17   5       16.55       34.76     32.74 o 
 -17  18   5       27.17       49.04     37.17 o 
 -15  18   5       14.06       31.98     35.12 o 
 -13  18   5      399.64      305.47     44.69 o 
 -11  18   5        9.92       22.22     32.87 o 
  -9  18   5       27.97       13.66     29.56 o 
  -7  18   5       66.89       72.27     35.14 o 
  -5  18   5       15.57       13.12     31.53 o 
  -3  18   5      224.58      238.96     38.42 o 
  -1  18   5        2.92       13.46     27.36 o 
   1  18   5       54.82      111.92     31.52 o 
   3  18   5        0.19       24.69     29.41 o 
   5  18   5      436.64      466.71     43.32 o 
   7  18   5      718.54      703.40     51.91 o 
   9  18   5       43.02       30.52     29.59 o 
  11  18   5       81.68       89.10     29.83 o 
  13  18   5       14.88       36.19     27.80 o 
  15  18   5       14.47       13.04     30.12 o 
  17  18   5      159.34      197.57     44.08 o 
 -18  19   5       16.21       44.94     40.59 o 
 -16  19   5       92.97       68.42     40.01 o 
 -14  19   5      134.56       54.54     37.11 o 
 -12  19   5        2.06        8.38     33.59 o 
 -10  19   5      131.21      120.69     50.71 o 
  -8  19   5       52.19       41.10     34.66 o 
  -6  19   5      158.30      119.46     38.87 o 
  -4  19   5       11.60        7.54     30.57 o 
  -2  19   5       74.50      134.50     36.57 o 
   0  19   5       98.01       59.83     30.86 o 
   2  19   5      139.64      179.39     36.34 o 
   4  19   5       51.18       73.18     32.73 o 
   6  19   5       18.94       44.37     27.75 o 
   8  19   5       43.19       46.57     30.31 o 
  10  19   5       20.11        6.71     27.43 o 
  12  19   5       16.18        4.13     28.56 o 
  14  19   5       44.44       48.23     32.66 o 
  16  19   5       21.36       58.21     39.05 o 
  18  19   5        0.01       22.50     39.38 o 
 -19  20   5       70.74       59.64     44.65 o 
 -17  20   5        6.44      -16.81     38.61 o 
 -15  20   5      257.45      320.17     61.75 o 
 -13  20   5       73.79       51.35     36.79 o 
 -11  20   5        5.53       -8.74     31.11 o 
  -9  20   5      145.76      152.42     41.42 o 
  -7  20   5       13.65      -11.01     33.64 o 
  -5  20   5       98.83       21.26     33.27 o 
  -3  20   5      121.08      170.39     41.05 o 
  -1  20   5      293.13      264.46     45.74 o 
   1  20   5       33.47       22.22     34.20 o 
   3  20   5       41.03       42.62     40.04 o 
   5  20   5       35.28      -27.72     29.38 o 
   7  20   5      124.50      105.79     34.29 o 
   9  20   5       93.39       60.54     31.94 o 
  11  20   5        5.75        6.13     28.49 o 
  13  20   5      107.85      131.17     41.13 o 
  15  20   5       26.48       35.33     37.06 o 
  17  20   5       43.29      104.57     42.61 o 
  19  20   5       10.95       57.59     44.35 o 
 -18  21   5       21.96       24.99     43.41 o 
 -16  21   5        7.10      -29.48     37.63 o 
 -14  21   5       18.25       40.66     36.57 o 
 -12  21   5       74.12       38.93     36.12 o 
 -10  21   5      354.85      359.22     46.57 o 
  -8  21   5        5.58       22.99     35.47 o 
  -6  21   5        0.00        4.51     33.13 o 
  -4  21   5       72.74      113.30     39.61 o 
  -2  21   5       48.33       58.85     36.48 o 
   0  21   5       31.34       22.33     33.97 o 
   2  21   5      151.01      151.06     41.38 o 
   4  21   5       35.61       18.28     35.86 o 
   6  21   5       11.97       73.54     38.45 o 
   8  21   5      108.95       73.07     37.69 o 
  10  21   5       45.48        2.10     29.42 o 
  12  21   5       14.23       48.25     30.64 o 
  14  21   5        0.01       37.60     37.53 o 
  16  21   5        1.93       52.76     39.29 o 
  18  21   5       54.36       74.84     44.33 o 
 -17  22   5        1.47       -1.78     40.22 o 
 -15  22   5       34.86       37.14     39.45 o 
 -13  22   5       60.36       96.62     40.04 o 
 -11  22   5       83.85       77.64     38.25 o 
  -9  22   5        0.34       47.23     37.18 o 
  -7  22   5        6.97      -19.80     35.17 o 
  -5  22   5        0.07       35.62     35.92 o 
  -3  22   5      131.93      154.01     42.87 o 
  -1  22   5       25.69        3.79     34.36 o 
   1  22   5        0.55        4.11     34.36 o 
   3  22   5       80.03      126.50     41.62 o 
   5  22   5       22.46      -10.74     34.84 o 
   7  22   5       33.19       96.66     42.26 o 
   9  22   5       21.71       37.81     32.29 o 
  11  22   5      184.79      212.22     38.34 o 
  13  22   5      156.18      191.04     43.14 o 
  15  22   5        7.27       35.84     42.00 o 
  17  22   5       27.35       31.18     43.10 o 
 -16  23   5        4.42       57.07     43.10 o 
 -14  23   5      147.03      111.88     49.74 o 
 -12  23   5       40.83       12.04     37.78 o 
 -10  23   5      108.29      126.21     39.97 o 
  -8  23   5       57.93       50.12     39.38 o 
  -6  23   5       23.09       16.62     38.55 o 
  -4  23   5        6.34       33.15     36.61 o 
  -2  23   5       42.97        7.23     36.47 o 
   0  23   5       45.35       93.68     41.41 o 
   2  23   5        0.31       32.90     37.27 o 
   4  23   5        1.79        6.68     35.91 o 
   6  23   5        0.08      -24.20     34.84 o 
   8  23   5        3.71       33.00     34.52 o 
  10  23   5        0.37       23.86     37.72 o 
  12  23   5        2.83       12.70     34.73 o 
  14  23   5        0.65      -21.05     41.18 o 
  16  23   5        0.29       -8.99     45.53 o 
 -13  24   5        3.12       -9.84     38.34 o 
 -11  24   5       36.51        7.52     36.53 o 
  -9  24   5      107.12      124.74     46.05 o 
  -7  24   5        0.23      -18.84     39.86 o 
  -5  24   5        8.21       42.80     38.21 o 
  -3  24   5      119.68      127.36     44.68 o 
  -1  24   5       87.37       68.31     44.01 o 
   1  24   5      251.45      382.34     55.96 o 
   3  24   5      117.12       42.20     40.47 o 
   5  24   5        3.11       -8.43     38.90 o 
   7  24   5       48.34      -16.72     38.27 o 
   9  24   5       56.09      104.23     42.23 o 
  11  24   5        9.71       -1.85     35.14 o 
  13  24   5       25.75       18.05     36.95 o 
 -12  25   5       99.95       39.30     43.68 o 
 -10  25   5       82.09       89.14     42.66 o 
  -8  25   5       18.88       40.93     44.29 o 
  -6  25   5       23.77        9.90     39.92 o 
  -4  25   5       33.65       70.19     40.63 o 
  -2  25   5        2.00       11.47     41.48 o 
   0  25   5      219.33      146.42     48.03 o 
   2  25   5      250.55      247.62     51.86 o 
   4  25   5        7.41       88.94     44.59 o 
   6  25   5       81.86       30.36     41.02 o 
   8  25   5        1.40       29.19     41.17 o 
  10  25   5       17.23       63.29     57.56 o 
  12  25   5        0.32       48.00     38.40 o 
  -9  26   5       15.81       -8.54     44.21 o 
  -7  26   5        5.29       32.99     42.64 o 
  -5  26   5       20.71       62.64     44.48 o 
  -3  26   5        0.54       -7.56     42.63 o 
  -1  26   5        1.01      -11.59     43.79 o 
   1  26   5       28.69       64.49     46.32 o 
   3  26   5        6.65       29.14     43.67 o 
   5  26   5        0.41        9.57     51.84 o 
   7  26   5        9.26       73.31     45.89 o 
   9  26   5      118.11       75.92     47.35 o 
  -8  27   5        8.85        3.34     47.32 o 
  -6  27   5       36.40       47.95     46.98 o 
  -4  27   5       59.67      131.67     51.20 o 
  -2  27   5       87.94      101.48     49.26 o 
   0  27   5       26.42       31.98     43.70 o 
   2  27   5       18.80       17.71     46.31 o 
   4  27   5       56.67        0.31     54.45 o 
   6  27   5       56.96       95.01     46.77 o 
   8  27   5       12.93       -6.36     44.85 o 
  -3  28   5        0.66       82.83     48.27 o 
  -1  28   5        0.35       10.11     49.09 o 
   1  28   5       41.98       20.95     55.48 o 
   3  28   5      103.64       59.69     56.79 o 
   1   1   6      380.80      365.75     55.86 o 
   0   2   6        2.02       -0.32     21.57 o 
   2   2   6       41.63       29.67     33.77 o 
  -1   3   6      189.66      192.23     29.68 o 
   1   3   6       74.10      180.36     44.00 o 
   3   3   6     1685.34     1845.39     72.00 o 
  -2   4   6     3788.96     3749.44     88.69 o 
   0   4   6       14.60       37.08     30.70 o 
   2   4   6     1272.48     1414.49     74.25 o 
   4   4   6       67.90       57.26     29.58 o 
  -3   5   6      663.44      707.36     55.81 o 
  -1   5   6     3512.45     3471.98    117.93 o 
   1   5   6    16469.05    15765.94    276.54 o 
   3   5   6     2145.07     2077.63     97.91 o 
   5   5   6      237.90      245.04     31.51 o 
  -4   6   6     2312.93     2295.43     70.07 o 
  -2   6   6     2414.25     2554.39     64.28 o 
   0   6   6     7558.04     7659.93    140.52 o 
   2   6   6     7939.38     7704.88    130.63 o 
   4   6   6     3018.00     3281.74     86.71 o 
   6   6   6      704.96      802.23     43.74 o 
  -5   7   6     1603.51     1517.50     63.80 o 
  -3   7   6        0.43       36.87     22.33 o 
  -1   7   6       53.80       67.86     23.46 o 
   1   7   6       58.40       85.58     21.23 o 
   3   7   6       88.68       72.43     25.33 o 
   5   7   6       50.40       55.28     31.03 o 
   7   7   6     1427.71     1639.51     59.84 o 
  -6   8   6        2.73       22.09     21.83 o 
  -4   8   6        9.68       17.55     21.79 o 
  -2   8   6     1207.82     1353.96     54.63 o 
   0   8   6     1861.62     1933.80     53.62 o 
   2   8   6       87.03       39.66     18.52 o 
   4   8   6        2.71       36.13     21.14 o 
   6   8   6     1729.26     1860.47     62.86 o 
   8   8   6     2401.47     2535.50    106.05 o 
  -7   9   6      721.09      746.34     49.19 o 
  -5   9   6     1195.13     1192.16     49.47 o 
  -3   9   6     1921.76     2006.01     70.56 o 
  -1   9   6      368.19      440.94     33.63 o 
   1   9   6        1.18        7.71     18.63 o 
   3   9   6      722.68      689.21     31.38 o 
   5   9   6       38.46       10.43     21.50 o 
   7   9   6     3858.89     3690.97     77.48 o 
   9   9   6      330.67      363.67     33.31 o 
  -8  10   6      233.70      205.99     48.60 o 
  -6  10   6      366.50      352.75     33.76 o 
  -4  10   6      370.77      405.19     43.63 o 
  -2  10   6     2064.82     2100.09     73.68 o 
   0  10   6     1090.31     1135.74     45.79 o 
   2  10   6      204.75      248.61     24.82 o 
   4  10   6       53.27       42.63     22.58 o 
   6  10   6      179.59      161.90     28.83 o 
   8  10   6     2519.85     2503.58     69.74 o 
  10  10   6       33.69      -21.25     24.78 o 
  -9  11   6      277.57      297.54     39.31 o 
  -7  11   6      250.09      264.84     35.05 o 
  -5  11   6       80.15       49.82     24.57 o 
  -3  11   6     4953.80     4936.63     87.81 o 
  -1  11   6       53.85       53.00     23.16 o 
   1  11   6     1215.68     1271.07     71.14 o 
   3  11   6       96.38       90.18     20.78 o 
   5  11   6      531.42      541.87     48.77 o 
   7  11   6      349.79      262.07     32.17 o 
   9  11   6       15.29       47.83     27.84 o 
  11  11   6      180.48      150.80     37.26 o 
 -10  12   6      269.05      251.41     33.79 o 
  -8  12   6       39.02       31.44     26.02 o 
  -6  12   6      155.92       89.43     28.75 o 
  -4  12   6     1555.01     1617.14     71.91 o 
  -2  12   6      319.72      371.28     33.73 o 
   0  12   6      127.79      204.13     28.39 o 
   2  12   6      117.44      120.52     24.59 o 
   4  12   6      452.79      425.59     40.11 o 
   6  12   6     1225.23     1263.40     52.94 o 
   8  12   6      512.04      489.90     44.13 o 
  10  12   6      208.86      173.99     36.90 o 
  12  12   6      174.94      248.54     35.80 o 
 -11  13   6       80.69       59.27     30.51 o 
  -9  13   6      824.26      769.61     50.96 o 
  -7  13   6      330.97      298.15     35.88 o 
  -5  13   6      553.39      480.89     47.96 o 
  -3  13   6     1034.89      949.70     45.72 o 
  -1  13   6     1006.35     1039.70     46.72 o 
   1  13   6      880.44      966.97     44.99 o 
   3  13   6        0.61      -19.58     19.58 o 
   5  13   6     2024.73     2006.22     56.90 o 
   7  13   6      408.36      429.70     43.08 o 
   9  13   6       16.65       31.22     40.85 o 
  11  13   6      522.06      396.40     46.80 o 
  13  13   6      187.50      163.50     35.99 o 
 -12  14   6      895.81      888.94     54.24 o 
 -10  14   6      125.60      178.81     43.33 o 
  -8  14   6      147.16      141.55     32.54 o 
  -6  14   6        2.18       -2.37     25.30 o 
  -4  14   6       12.35       51.37     26.59 o 
  -2  14   6       67.61       23.42     31.01 o 
   0  14   6       57.68       63.86     25.07 o 
   2  14   6     1029.80     1077.37     48.06 o 
   4  14   6     1998.07     2171.20     66.05 o 
   6  14   6     4460.53     4737.26     98.98 o 
   8  14   6       69.38       57.58     33.57 o 
  10  14   6      166.17      163.13     38.69 o 
  12  14   6        4.41        7.11     29.22 o 
  14  14   6       60.62       60.35     31.71 o 
 -13  15   6      433.59      513.27     69.44 o 
 -11  15   6     1258.30     1191.93     81.28 o 
  -9  15   6      448.34      352.61     53.76 o 
  -7  15   6      107.03      121.86     31.96 o 
  -5  15   6       62.83       95.96     37.49 o 
  -3  15   6        0.10        0.10     25.93 o 
  -1  15   6      191.43      265.03     35.81 o 
   1  15   6     1612.34     1718.18     67.13 o 
   3  15   6     1474.92     1578.38     73.69 o 
   5  15   6      539.68      527.68     49.35 o 
   7  15   6     1721.29     1852.08     61.66 o 
   9  15   6      773.28      747.77     57.48 o 
  11  15   6      134.92      126.67     38.51 o 
  13  15   6      234.13      256.25     39.87 o 
  15  15   6      224.44      217.19     45.24 o 
 -14  16   6      273.80      249.26     42.31 o 
 -12  16   6      459.71      532.95     55.15 o 
 -10  16   6      214.28      251.27     57.29 o 
  -8  16   6       42.15       79.40     31.26 o 
  -6  16   6      470.23      515.76     44.31 o 
  -4  16   6       11.89       25.95     27.57 o 
  -2  16   6      563.07      643.78     60.76 o 
   0  16   6      648.18      539.26     50.41 o 
   2  16   6      158.79      254.54     41.75 o 
   4  16   6        3.12       64.07     37.03 o 
   6  16   6        4.69       74.17     32.85 o 
   8  16   6     1742.02     1494.52     76.43 o 
  10  16   6       14.17       26.81     34.44 o 
  12  16   6      597.54      745.20     52.21 o 
  14  16   6        4.13       38.81     33.88 o 
  16  16   6      107.36       50.14     36.49 o 
 -15  17   6      330.08      379.71     50.05 o 
 -13  17   6       13.12       19.99     37.81 o 
 -11  17   6       95.23       73.87     34.59 o 
  -9  17   6       62.03       69.44     33.88 o 
  -7  17   6      700.31      742.17     51.18 o 
  -5  17   6      496.89      401.27     46.89 o 
  -3  17   6     3110.12     2869.87     95.62 o 
  -1  17   6       23.52       -3.59     30.77 o 
   1  17   6       84.36       56.52     32.21 o 
   3  17   6       55.88       -2.48     33.58 o 
   5  17   6      115.36       86.47     62.31 o 
   7  17   6      570.21      588.52     54.93 o 
   9  17   6      257.38      249.28     42.19 o 
  11  17   6      233.80      263.16     46.76 o 
  13  17   6       52.37       38.26     32.12 o 
  15  17   6        6.60       75.02     35.86 o 
  17  17   6       54.61       48.49     40.48 o 
 -16  18   6      245.74      228.07     73.53 o 
 -14  18   6      166.11      128.00     49.06 o 
 -12  18   6      267.02      253.96     50.65 o 
 -10  18   6       23.15       86.88     40.01 o 
  -8  18   6      190.36      183.84     40.80 o 
  -6  18   6      609.78      709.21     57.24 o 
  -4  18   6        7.19       46.04     33.51 o 
  -2  18   6     2416.86     2145.34    144.56 o 
   0  18   6        1.13      -22.48     30.75 o 
   2  18   6       20.65       29.81     35.10 o 
   4  18   6      232.76      189.39     67.88 o 
   6  18   6      529.50      478.51     62.84 o 
   8  18   6      535.62      520.36     65.34 o 
  10  18   6       21.67       -1.65     34.90 o 
  12  18   6      335.66      369.52     50.38 o 
  14  18   6       15.93       80.56     37.21 o 
  16  18   6       58.50       69.53     38.19 o 
  18  18   6       96.84      131.65     50.52 o 
 -17  19   6       57.79       26.73     50.23 o 
 -15  19   6      114.52      119.62     52.60 o 
 -13  19   6     1044.19      902.89     78.64 o 
 -11  19   6        9.42      -15.28     38.11 o 
  -9  19   6       47.88       28.40     34.22 o 
  -7  19   6       28.88       58.56     34.84 o 
  -5  19   6        9.15       77.41     39.35 o 
  -3  19   6      442.65      498.92     56.87 o 
  -1  19   6      386.83      434.25     81.09 o 
   1  19   6       91.53       79.17     39.70 o 
   3  19   6       23.80       26.79     35.72 o 
   5  19   6       17.49       49.50     37.49 o 
   7  19   6        1.49       16.49     39.93 o 
   9  19   6      293.88      264.25     47.60 o 
  11  19   6      144.71      128.84     40.91 o 
  13  19   6      160.77      112.13     37.95 o 
  15  19   6        7.53       46.27     36.99 o 
  17  19   6       79.04      105.10     50.27 o 
 -16  20   6      142.44       84.80     55.07 o 
 -14  20   6     1419.35     1518.45     99.37 o 
 -12  20   6       55.94       19.87     37.31 o 
 -10  20   6      349.56      255.71     71.39 o 
  -8  20   6       29.09       69.12     37.61 o 
  -6  20   6        8.64       38.15     40.58 o 
  -4  20   6       30.67       63.20     40.39 o 
  -2  20   6      105.79      123.02     41.37 o 
   0  20   6     1146.51     1149.19     76.64 o 
   2  20   6      276.56      288.55     51.35 o 
   4  20   6      212.12      251.99     66.19 o 
   6  20   6       84.93       49.77     40.67 o 
   8  20   6      196.98      183.23     47.30 o 
  10  20   6       18.80        6.93     36.35 o 
  12  20   6        0.67       47.08     36.17 o 
  14  20   6        5.07        4.82     36.51 o 
  16  20   6       17.37       97.48     48.75 o 
 -13  21   6       82.58       84.99     43.23 o 
 -11  21   6       27.70       38.62     39.05 o 
  -9  21   6       83.43       89.78     39.60 o 
  -7  21   6        6.46       39.53     35.68 o 
  -5  21   6        0.28       22.22     38.34 o 
  -3  21   6       57.61       62.94     39.52 o 
  -1  21   6      210.26      204.50     47.66 o 
   1  21   6       18.14      -13.28     37.15 o 
   3  21   6      667.42      711.77     67.05 o 
   5  21   6      162.65      108.09     44.05 o 
   7  21   6       73.07       13.57     42.06 o 
   9  21   6        9.72      -21.55     43.04 o 
  11  21   6        0.36      -33.18     33.18 o 
  13  21   6       10.57       54.32     38.59 o 
 -12  22   6      156.46      106.95     44.05 o 
 -10  22   6       20.64       40.22     39.41 o 
  -8  22   6       71.70      109.75     40.41 o 
  -6  22   6       82.77       78.47     43.34 o 
  -4  22   6      326.70      295.78     52.48 o 
  -2  22   6       97.51       99.31     43.46 o 
   0  22   6      685.74      650.82     65.49 o 
   2  22   6       92.84       98.69     46.27 o 
   4  22   6       35.46      -27.06     39.40 o 
   6  22   6        0.04       -5.26     43.48 o 
   8  22   6       14.83       79.13     48.00 o 
  10  22   6      106.94      117.10     50.89 o 
  12  22   6       26.12       31.30     38.76 o 
 -11  23   6        0.06       12.02     40.83 o 
  -9  23   6       47.69        7.66     37.98 o 
  -7  23   6      243.95      131.89     48.42 o 
  -5  23   6      153.43      122.81     44.94 o 
  -3  23   6       38.11       22.05     38.50 o 
  -1  23   6       26.46       18.63     41.67 o 
   1  23   6      155.84      217.24     51.38 o 
   3  23   6       94.48       60.28     42.91 o 
   5  23   6        0.12       -5.08     40.07 o 
   7  23   6       76.02       30.08     46.65 o 
   9  23   6      308.86      463.06     65.76 o 
  11  23   6        3.71       32.86     40.09 o 
  -8  24   6       43.46        9.18     39.76 o 
  -6  24   6      227.72      230.05     55.29 o 
  -4  24   6      117.03      134.79     49.26 o 
  -2  24   6      238.61      213.57     52.82 o 
   0  24   6       76.68       71.41     48.25 o 
   2  24   6        3.58        5.57     40.76 o 
   4  24   6       29.60       66.23     54.02 o 
   6  24   6       67.63      118.88     50.92 o 
   8  24   6       26.66       74.78     49.95 o 
  -5  25   6       17.79       65.53     45.83 o 
  -3  25   6       40.98       -0.90     44.12 o 
  -1  25   6       57.42      119.37     50.25 o 
   1  25   6       10.26       31.37     45.99 o 
   3  25   6      177.75      132.05     53.56 o 
   5  25   6       80.94       67.56     48.65 o 
   0   1   7      230.50      155.08     41.43 o 
  -1   2   7       50.46       43.60     33.96 o 
   1   2   7        6.98       -9.10     34.66 o 
  -2   3   7       10.13       49.12     29.86 o 
   0   3   7       26.86       32.86     56.99 o 
   2   3   7      130.28      125.24     48.80 o 
  -3   4   7      139.54       81.99     59.71 o 
  -1   4   7        9.97        0.81     30.67 o 
   1   4   7      418.74      387.85     74.87 o 
   3   4   7      342.12      375.36     49.96 o 
  -4   5   7       76.20       29.42     26.29 o 
  -2   5   7       75.98       56.27     33.71 o 
   0   5   7      534.68      576.56     60.06 o 
   2   5   7       80.08       41.15     48.47 o 
   4   5   7        7.94       55.22     45.32 o 
  -5   6   7        8.60       40.85     28.33 o 
  -3   6   7      666.73      590.04     92.44 o 
  -1   6   7        5.53       -7.81     33.72 o 
   1   6   7        1.95        2.48     38.15 o 
   3   6   7      122.89      154.02     48.60 o 
   5   6   7       17.75        8.63     29.04 o 
  -6   7   7        8.85       19.40     30.50 o 
  -4   7   7       88.09       43.49     41.03 o 
  -2   7   7      564.20      625.20     88.07 o 
   0   7   7       27.90       13.42     32.43 o 
   2   7   7        0.36       -5.67     40.82 o 
   4   7   7        1.89       18.33     30.18 o 
   6   7   7       14.29       34.59     31.88 o 
  -7   8   7      379.47      312.85     76.60 o 
  -5   8   7       40.45       47.81     41.63 o 
  -3   8   7      101.91       43.57     41.17 o 
  -1   8   7       60.85       19.06     37.20 o 
   1   8   7       63.48       54.19     25.61 o 
   3   8   7       68.97       68.81     32.86 o 
   5   8   7       56.98      111.30     35.69 o 
   7   8   7      102.49       77.02     34.82 o 
  -8   9   7      132.55      150.02     39.40 o 
  -6   9   7       61.68       81.83     42.53 o 
  -4   9   7        0.36       -4.55     38.45 o 
  -2   9   7        2.07      -34.56     34.56 o 
   0   9   7       14.00        7.32     44.57 o 
   2   9   7      511.80      572.86     61.15 o 
   4   9   7       15.72       -1.95     28.79 o 
   6   9   7      101.28       29.76     33.63 o 
   8   9   7       14.49       38.25     34.50 o 
  -9  10   7       41.16       39.87     38.92 o 
  -7  10   7       11.51       15.68     53.47 o 
  -5  10   7        1.94      -36.90     36.90 o 
  -3  10   7      185.88      177.93     48.90 o 
  -1  10   7       40.46       31.71     32.18 o 
   1  10   7        4.01       -5.60     28.76 o 
   3  10   7      217.24      245.98     38.79 o 
   5  10   7       53.91       64.40     31.16 o 
   7  10   7       51.88       31.91     30.55 o 
   9  10   7       51.07       70.83     32.31 o 
 -10  11   7       59.60       68.78     37.84 o 
  -8  11   7       67.06      123.03     59.37 o 
  -6  11   7       22.00        9.13     42.92 o 
  -4  11   7        6.96        3.65     32.78 o 
  -2  11   7        0.05        3.44     32.09 o 
   0  11   7      113.85       88.30     33.87 o 
   2  11   7      102.84      102.34     38.16 o 
   4  11   7       53.87       30.44     31.80 o 
   6  11   7       30.67       77.33     32.38 o 
   8  11   7       10.80        2.91     31.27 o 
  10  11   7       28.55       40.32     32.86 o 
 -11  12   7        0.79        5.88     41.50 o 
  -9  12   7        5.85       70.90     47.05 o 
  -7  12   7       73.43       43.89     57.46 o 
  -5  12   7       20.64       44.25     34.51 o 
  -3  12   7        0.34       34.61     33.43 o 
  -1  12   7       88.95       95.92     34.96 o 
   1  12   7        5.26        4.36     30.97 o 
   3  12   7       44.61       66.26     35.03 o 
   5  12   7       57.91       43.34     34.95 o 
   7  12   7        2.04       22.91     29.63 o 
   9  12   7      152.37      173.74     44.68 o 
  11  12   7       30.90       -2.96     34.97 o 
 -12  13   7        1.01       26.68     42.94 o 
 -10  13   7       32.93       25.96     35.16 o 
  -8  13   7        1.87       79.22     40.53 o 
  -6  13   7      119.28       92.13     40.02 o 
  -4  13   7        2.48       -4.86     34.66 o 
  -2  13   7       76.41      102.11     37.16 o 
   0  13   7       46.07       88.18     34.38 o 
   2  13   7        5.08       30.56     33.26 o 
   4  13   7      289.09      336.53     50.52 o 
   6  13   7       32.19       59.91     33.54 o 
   8  13   7       61.81       43.92     34.19 o 
  10  13   7       13.61      -18.44     31.89 o 
  12  13   7        8.78       21.42     37.19 o 
 -13  14   7       15.92       37.86     40.28 o 
 -11  14   7      155.50      217.91     44.49 o 
  -9  14   7        5.92       43.15     35.64 o 
  -7  14   7       11.93       25.57     37.36 o 
  -5  14   7        5.70       -6.45     37.85 o 
  -3  14   7        7.38        1.28     32.57 o 
  -1  14   7       22.15       66.70     34.91 o 
   1  14   7       39.09       30.38     34.81 o 
   3  14   7       86.42       32.43     36.30 o 
   5  14   7        1.29       28.65     32.23 o 
   7  14   7       15.12       49.29     35.05 o 
   9  14   7        0.01       67.18     37.77 o 
  11  14   7        0.51      -17.58     34.85 o 
  13  14   7       30.92       56.31     41.04 o 
 -14  15   7       32.94       45.96     40.99 o 
 -12  15   7       33.87       48.64     39.77 o 
 -10  15   7        5.32       30.37     37.02 o 
  -8  15   7        2.60       24.30     36.53 o 
  -6  15   7        9.64        8.34     34.83 o 
  -4  15   7        3.63       87.52     37.20 o 
  -2  15   7       32.48       51.30     35.30 o 
   0  15   7       39.33       60.72     35.32 o 
   2  15   7       32.24       -6.92     33.96 o 
   4  15   7        1.13       25.48     36.89 o 
   6  15   7      106.37       64.60     39.70 o 
   8  15   7       14.72        9.20     35.82 o 
  10  15   7       38.74       62.94     37.56 o 
  12  15   7       41.17       63.47     41.78 o 
  14  15   7       54.02       54.25     38.56 o 
 -15  16   7       80.11      136.50     46.98 o 
 -13  16   7        5.17        0.36     37.61 o 
 -11  16   7       84.95       81.50     44.96 o 
  -9  16   7        3.09       31.34     37.32 o 
  -7  16   7        4.37       -4.53     38.84 o 
  -5  16   7        7.53       86.40     37.88 o 
  -3  16   7       38.58       27.87     36.51 o 
  -1  16   7       31.40       49.18     36.49 o 
   1  16   7      149.44      164.10     62.92 o 
   3  16   7        8.06      -17.85     33.95 o 
   5  16   7        0.09      -10.00     37.88 o 
   7  16   7       32.62      -35.66     37.30 o 
   9  16   7       55.06       17.08     36.76 o 
  11  16   7       10.14       35.80     40.14 o 
  13  16   7        2.54       49.59     40.73 o 
  15  16   7       58.45       83.22     45.85 o 
 -14  17   7        3.01      -30.24     40.05 o 
 -12  17   7        7.32       33.04     40.21 o 
 -10  17   7        4.21       50.26     39.78 o 
  -8  17   7       16.69       16.42     38.00 o 
  -6  17   7        0.04       -2.60     34.70 o 
  -4  17   7      262.97      242.65     76.91 o 
  -2  17   7        4.99       13.67     39.56 o 
   0  17   7      162.68      251.57     54.76 o 
   2  17   7        1.44       -9.39     35.10 o 
   4  17   7        3.26       11.73     38.20 o 
   6  17   7      136.32      108.90     44.86 o 
   8  17   7       17.28       -1.72     38.73 o 
  10  17   7       45.21       19.49     39.08 o 
  12  17   7        6.54       34.88     41.41 o 
  14  17   7       18.26      -10.09     37.98 o 
 -13  18   7        4.08       25.52     44.47 o 
 -11  18   7       19.88       43.23     44.05 o 
  -9  18   7        0.00      -32.35     34.46 o 
  -7  18   7       83.71       74.22     42.95 o 
  -5  18   7      127.47       75.37     51.91 o 
  -3  18   7       71.57      131.77     45.21 o 
  -1  18   7       47.94       74.85     46.55 o 
   1  18   7       21.82       57.82     39.99 o 
   3  18   7       64.44       24.19     48.04 o 
   5  18   7       15.36       33.32     42.74 o 
   7  18   7       21.07      107.15     45.40 o 
   9  18   7        3.15       28.67     55.57 o 
  11  18   7        0.25       41.89     42.77 o 
  13  18   7        2.12       -4.19     43.74 o 
 -12  19   7        5.95        9.46     47.69 o 
 -10  19   7      120.58       82.38     47.06 o 
  -8  19   7        9.71       -0.06     42.06 o 
  -6  19   7        0.08      -13.48     38.37 o 
  -4  19   7        5.75       30.81     43.06 o 
  -2  19   7       23.94       16.00     42.70 o 
   0  19   7      112.14      122.44     48.06 o 
   2  19   7        2.48       16.98     39.48 o 
   4  19   7       14.17       24.39     43.69 o 
   6  19   7       68.77       24.39     42.91 o 
   8  19   7        9.15       21.08     43.11 o 
  10  19   7       12.37       30.51     46.40 o 
  12  19   7       52.52       63.52     45.13 o 
  -9  20   7       33.89       -1.27     41.03 o 
  -7  20   7        0.15      -27.59     39.10 o 
  -5  20   7        1.28       14.10     44.97 o 
  -3  20   7       23.63       18.58     42.70 o 
  -1  20   7        2.51       24.37     42.70 o 
   1  20   7       46.93       47.74     42.20 o 
   3  20   7       12.30      -33.75     39.69 o 
   5  20   7        0.01       11.77     42.71 o 
   7  20   7        7.39        2.87     43.14 o 
   9  20   7        6.41      -25.80     42.25 o 
  -8  21   7       11.45       -7.25     44.17 o 
  -6  21   7       19.58        1.57     42.94 o 
  -4  21   7       12.83      110.64     51.04 o 
  -2  21   7        2.15       59.09     44.96 o 
   0  21   7        1.96      -41.60     41.60 o 
   2  21   7      121.58       54.68     43.94 o 
   4  21   7        7.01       72.58     45.70 o 
   6  21   7       23.23       30.63     65.93 o 
   8  21   7       13.02        5.49     46.20 o 
  -3  22   7        0.44       31.80     46.23 o 
  -1  22   7        0.76       61.75     47.40 o 
   1  22   7      117.84       71.20     47.04 o 
   3  22   7        0.59       29.79     47.64 o 
   0   0   8        3.21      -46.34     81.25 o 
   1   1   8      345.62      564.20     80.15 o 
   0   2   8      186.88      232.68     75.09 o 
   2   2   8       43.54       49.04     49.98 o 
  -1   3   8        1.76        1.94     60.73 o 
   1   3   8       85.72       65.81     62.98 o 
   3   3   8      129.41       73.69     52.10 o 
  -2   4   8        2.98       -1.42     60.61 o 
   0   4   8      233.50      222.98     77.50 o 
   2   4   8        2.68        9.09     45.96 o 
   4   4   8      100.64       -8.44     48.69 o 
  -3   5   8      251.08      318.73     87.01 o 
  -1   5   8      385.60      422.72    224.61 o 
   1   5   8       26.16       53.02     63.56 o 
   3   5   8      325.50      327.33     69.45 o 
   5   5   8      605.42      965.77    124.91 o 
  -4   6   8      318.25      286.32     87.27 o 
  -2   6   8     1999.48     2102.71    164.17 o 
   0   6   8      498.17      366.99    186.61 o 
   2   6   8      231.05      271.00     81.48 o 
   4   6   8        0.22       85.86     47.72 o 
   6   6   8      270.63      205.40     57.30 o 
  -5   7   8      822.59      802.78     80.77 o 
  -3   7   8      452.49      632.56     71.83 o 
  -1   7   8     1314.29     1168.83    132.12 o 
   1   7   8      371.38      355.26    119.87 o 
   3   7   8        0.73       80.75     52.99 o 
   5   7   8      162.79      108.90     41.84 o 
   7   7   8       23.87      -11.60     44.28 o 
  -6   8   8        5.80      -43.15     43.15 o 
  -4   8   8        4.43        6.81     44.66 o 
  -2   8   8        4.95      -25.66     43.44 o 
   0   8   8      557.43      519.88    101.05 o 
   2   8   8      409.74      283.35     72.45 o 
   4   8   8      571.70      546.50     64.34 o 
   6   8   8       23.19       59.88     39.86 o 
   8   8   8        2.95       58.16     46.71 o 
  -7   9   8        5.47       19.63     48.77 o 
  -5   9   8       26.65       26.45     47.77 o 
  -3   9   8      125.70      105.98     56.15 o 
  -1   9   8       24.54       60.66     49.32 o 
   1   9   8      967.17      907.96     74.84 o 
   3   9   8     1786.50     1716.61     94.30 o 
   5   9   8      594.82      608.27     66.95 o 
   7   9   8       54.58       89.17     47.15 o 
   9   9   8      208.24      184.46     68.82 o 
  -8  10   8        1.24       90.89     52.82 o 
  -6  10   8      127.76       96.72     52.80 o 
  -4  10   8       27.05       39.53    104.71 o 
  -2  10   8       97.10       14.25     50.24 o 
   0  10   8       17.36       37.63     39.23 o 
   2  10   8       78.18       43.70     39.25 o 
   4  10   8      192.52      184.39     52.43 o 
   6  10   8       69.92      117.62     50.08 o 
   8  10   8       73.90       -6.45     43.66 o 
  10  10   8       20.99       46.97     52.87 o 
  -9  11   8      121.92       91.14     98.89 o 
  -7  11   8      482.52      549.85     77.42 o 
  -5  11   8        7.45       39.72     50.17 o 
  -3  11   8      127.68       70.87     52.18 o 
  -1  11   8       51.95       30.33     40.56 o 
   1  11   8      174.85      174.46     44.19 o 
   3  11   8      438.47      532.22     85.32 o 
   5  11   8       80.94      140.46     44.30 o 
   7  11   8       14.58       17.01     60.55 o 
   9  11   8      178.50      220.12     53.94 o 
  11  11   8       42.39       76.28     56.75 o 
 -10  12   8        5.29       84.38     58.07 o 
  -8  12   8       40.11      129.91     58.15 o 
  -6  12   8      315.83      341.20     66.62 o 
  -4  12   8        1.30        7.83     46.47 o 
  -2  12   8        0.65       18.01     41.20 o 
   0  12   8      136.89       80.69     40.89 o 
   2  12   8      130.52      123.16     43.59 o 
   4  12   8      190.53      132.20     45.09 o 
   6  12   8      209.56      208.60     48.19 o 
   8  12   8      330.27      245.05     49.54 o 
  10  12   8        1.39       40.19     52.56 o 
  12  12   8      177.60      138.71    102.53 o 
 -11  13   8       77.07      166.61     64.64 o 
  -9  13   8       97.82      155.43     62.97 o 
  -7  13   8      442.01      457.96     76.60 o 
  -5  13   8       14.75       44.57     43.94 o 
  -3  13   8       76.66      150.09     48.30 o 
  -1  13   8       96.43       89.41     43.98 o 
   1  13   8      487.04      536.67     58.52 o 
   3  13   8      339.81      439.49     56.09 o 
   5  13   8        0.86       19.18     41.70 o 
   7  13   8      327.04      406.20     57.72 o 
   9  13   8      392.45      527.91     73.59 o 
  11  13   8        8.07      -22.85     52.37 o 
 -10  14   8      125.71      102.78     59.30 o 
  -8  14   8       41.93       56.73     46.74 o 
  -6  14   8      293.27      143.03     51.47 o 
  -4  14   8       20.65       55.17     41.28 o 
  -2  14   8        0.85       44.50     39.88 o 
   0  14   8      177.81      166.98     45.96 o 
   2  14   8      151.87      106.99     43.55 o 
   4  14   8      432.63      457.90     64.23 o 
   6  14   8       12.86       48.07     56.81 o 
   8  14   8      469.96      292.48     62.53 o 
  10  14   8       15.81       12.90     52.27 o 
  -9  15   8        5.28        2.37     45.10 o 
  -7  15   8       27.00       76.91     47.04 o 
  -5  15   8        6.31       32.27     40.61 o 
  -3  15   8        5.22       20.99     38.75 o 
  -1  15   8        7.15       60.05     41.73 o 
   1  15   8      132.65      182.96     47.91 o 
   3  15   8       27.55       61.99     41.23 o 
   5  15   8      435.07      328.06     64.89 o 
   7  15   8      148.35      144.14     52.80 o 
   9  15   8       67.74       47.66     52.80 o 
  -8  16   8        5.01       27.50     45.58 o 
  -6  16   8       19.49       55.17     43.61 o 
  -4  16   8       11.51       14.94     39.91 o 
  -2  16   8       45.27       42.23     42.27 o 
   0  16   8      228.19      283.26     53.80 o 
   2  16   8       35.88       18.98     47.97 o 
   4  16   8        0.14      102.21     54.90 o 
   6  16   8      470.72      377.31     70.23 o 
   8  16   8        9.25       67.99     54.62 o 
  -5  17   8        4.37        0.70     42.26 o 
  -3  17   8       24.91       16.36     42.40 o 
  -1  17   8        3.38      -13.08     49.19 o 
   1  17   8      486.27      581.20     74.98 o 
   3  17   8        7.40      -46.44     46.44 o 
   5  17   8      126.26       85.58     54.51 o 
   0  18   8      332.70      208.48     67.20 o 
  -1   2   9        0.00      -11.12    112.77 o 
   1   2   9        5.04      -11.43    111.84 o 
  -2   3   9        0.47      -13.90     96.08 o 
   0   3   9        0.01      -90.83     90.83 o 
   2   3   9        1.23      -81.25     91.14 o 
  -3   4   9       10.55       33.37    110.30 o 
  -1   4   9        0.91      -14.41    112.92 o 
   1   4   9       25.09      -27.19    101.64 o 
   3   4   9       17.02      -61.17     87.43 o 
  -4   5   9        0.82       77.24    114.62 o 
  -2   5   9        1.32       56.80     76.36 o 
   0   5   9       16.81       -8.31     69.99 o 
   2   5   9        0.02       18.23    104.73 o 
   4   5   9       11.10       71.68    114.31 o 
  -5   6   9        5.49      -54.38     88.67 o 
  -3   6   9        1.37       18.82     72.90 o 
  -1   6   9       14.05       45.47     76.72 o 
   1   6   9        0.36        4.39     66.76 o 
   3   6   9        0.98      -72.60     98.86 o 
   5   6   9        0.06       71.68    113.08 o 
  -6   7   9       18.43       28.99     64.69 o 
  -4   7   9        7.07       50.24     54.56 o 
  -2   7   9       28.44      121.02     81.02 o 
   0   7   9       54.84      138.29     81.88 o 
   2   7   9        3.70       73.24     61.72 o 
   4   7   9        0.19      -45.72    100.10 o 
   6   7   9        4.24       18.01     62.57 o 
  -7   8   9        0.41       49.65     68.17 o 
  -5   8   9        2.02      100.87     58.11 o 
  -3   8   9        2.13       49.05     54.96 o 
  -1   8   9        0.56      -53.66     65.51 o 
   1   8   9       31.67       65.31     73.94 o 
   3   8   9        7.89      -16.41     68.31 o 
   5   8   9        6.68      -19.27     89.60 o 
   7   8   9        0.14       54.43     66.51 o 
  -6   9   9        3.94      -24.37     54.14 o 
  -4   9   9        0.07        2.96     52.31 o 
  -2   9   9       19.01       51.83     55.08 o 
   0   9   9       22.88       53.08     68.22 o 
   2   9   9      121.02       50.48     74.74 o 
   4   9   9       26.11      -48.05     51.37 o 
   6   9   9        3.89      -19.43     65.69 o 
  -3  10   9       20.92       59.51     58.97 o 
  -1  10   9        7.20       23.79     50.82 o 
   1  10   9        0.35       35.47     44.32 o 
   3  10   9        3.28       14.99     52.06 o 
   0  11   9        6.57       40.18     63.68 o 
                                                 
